# Supplementary material for: HOTTIP Functions as a Key Candidate Biomarker in Head and Neck Squamous Cell Carcinoma by Integrated Bioinformatic Analysis
Source: Biomed Res Int. 2019 Mar 26;2019:5450617. doi: 10.1155/2019/5450617 (PMC6457310; doi:10.1155/2019/5450617)
Supplement: Supplementary Materials — Supplementary Figure 1. The differential expressions of RNAs in head and neck squamous cell carcinoma. Volcano plots: (A) mRNAs; (B) lncRNAs; (C) miRNAs. Heatmaps: (D) mRNAs; (E) lncRNAs; (F) miRNAs. In the heatmaps, the X-axis represents samples and the Y-axis represents RNAs. Red denotes significant upregulation and green denotes significant downregulation (fold changes >2, adjusted P value <0.05). Supplementary Figure 2. GO enrichment and KEGG pathway analysis of the differentially expressed genes. Red denotes upregulated genes, green represents downregulated genes, and no color represents expanded genes. Supplementary Figure 3. Kaplan–Meier survival curves of differentially expressed mRNAs (A), lncRNAs (B–N), and miRNAs (O) involved in the HNSCC-specific ceRNA network. Supplementary Figure 4. Time-dependent ROC curves of the RNA signatures derived from the ceRNA network for predicting 1-year, 3-year, 5-year, and 10-year survival of HNSCC patients in the TCGA dataset. Supplementary Figure 5. HOTTIP expression and its prognostic value in multiple cancers in TCGA database. (A) HOTTIP expression profiling in multiple cancers in TCGA database. The green indicates downregulated and red indicates upregulated. (B) HOTTIP showed prognostic value in lung squamous cell carcinoma and kidney renal clear cell carcinoma. Supplementary Table 1. Differentially expressed mRNAs, lncRNAs, and miRNAs involved in the ceRNA network. Supplementary Table 2. Prognostic value of the differentially expressed mRNAs, lncRNAs, and miRNAs involved in the ceRNA network by univariate Cox regression analysis. Supplementary Table 3. Establishment of multifactor prognostic model by multivariate Cox analysis based on mRNAs, lncRNAs, and miRNAs expression involved in the ceRNA network. Supplementary File 1. differentially expressed mRNAs.xlsx. Supplementary File 2. differentially expressed lncRNAs.xlsx. Supplementary File 3. differentially expressed miRNAs.xlsx. Supplementary File 4. lncRNA_miRNA pai [file 5450617.f1.zip › New folder/Supplementary File 1. differentially expressed mRNAs.xlsx]

## Sheet: Upregulated Genes
Gene	logFC	logCPM	PValue	FDR
GPRIN1|ENSG00000169258|protein_coding	2.15705	4.3404	2.10322e-43	7.51185e-42
MYBL2|ENSG00000101057|protein_coding	2.1345	6.47945	3.44556e-41	1.1344e-39
IL11|ENSG00000095752|protein_coding	4.37733	3.02636	6.54713e-39	1.99588e-37
MFAP2|ENSG00000117122|protein_coding	2.98778	5.89006	4.63866e-38	1.37026e-36
HOXC6|ENSG00000197757|protein_coding	3.75776	1.32437	2.1966e-37	6.24428e-36
HSD17B6|ENSG00000025423|protein_coding	2.11012	1.39302	3.16477e-37	8.87117e-36
CA9|ENSG00000107159|protein_coding	5.8978	5.17225	5.37976e-37	1.49183e-35
MMP11|ENSG00000099953|protein_coding	5.12791	6.93282	1.45114e-36	3.96937e-35
GJC1|ENSG00000182963|protein_coding	2.84329	3.73023	1.06469e-35	2.75419e-34
SERPINH1|ENSG00000149257|protein_coding	2.23251	8.34979	2.17416e-35	5.5607e-34
HOXC9|ENSG00000180806|protein_coding	3.72617	0.90115	2.89143e-34	7.00852e-33
COL4A1|ENSG00000187498|protein_coding	2.51689	8.73068	4.38911e-34	1.04852e-32
HOXA10|ENSG00000253293|protein_coding	3.58255	2.09138	3.4321e-33	7.81742e-32
GRIN2D|ENSG00000105464|protein_coding	3.89552	3.74981	3.69991e-33	8.39574e-32
FZD2|ENSG00000180340|protein_coding	2.16349	2.80147	5.79601e-33	1.3054e-31
DNMT3B|ENSG00000088305|protein_coding	2.37691	3.47623	6.56269e-33	1.47076e-31
ARTN|ENSG00000117407|protein_coding	3.34332	3.65463	8.38452e-33	1.87209e-31
CAMK2N2|ENSG00000163888|protein_coding	2.89427	0.221944	3.01561e-32	6.60299e-31
LOXL2|ENSG00000134013|protein_coding	3.0027	6.36125	3.43829e-32	7.50127e-31
OFCC1|ENSG00000181355|protein_coding	4.36936	-1.26841	4.20431e-32	9.11756e-31
HOXC8|ENSG00000037965|protein_coding	4.14856	0.627495	1.45432e-31	3.06575e-30
DPF1|ENSG00000011332|protein_coding	3.21355	2.08059	1.94411e-31	4.07452e-30
LAMC2|ENSG00000058085|protein_coding	3.58246	10.4612	3.0315e-31	6.26649e-30
SNX10|ENSG00000086300|protein_coding	2.11746	3.99069	4.00506e-31	8.24132e-30
COL10A1|ENSG00000123500|protein_coding	5.40256	5.01467	4.43596e-31	9.08997e-30
HOXD10|ENSG00000128710|protein_coding	3.69109	3.35393	6.05313e-31	1.23296e-29
LBX2|ENSG00000179528|protein_coding	2.48768	-0.169564	7.68475e-31	1.55307e-29
C1QTNF6|ENSG00000133466|protein_coding	2.6438	5.47355	1.20672e-30	2.41985e-29
COL7A1|ENSG00000114270|protein_coding	2.26621	8.75084	1.60384e-30	3.19498e-29
INHBA|ENSG00000122641|protein_coding	4.05746	7.06197	3.58282e-30	7.02141e-29
PPEF1|ENSG00000086717|protein_coding	3.52009	0.0582136	4.16116e-30	8.11963e-29
COL27A1|ENSG00000196739|protein_coding	2.10481	5.96119	4.23827e-30	8.25784e-29
COL4A2|ENSG00000134871|protein_coding	2.13774	8.9547	1.92294e-29	3.59716e-28
MMP9|ENSG00000100985|protein_coding	3.91946	7.42418	2.22318e-29	4.14171e-28
ZNF114|ENSG00000178150|protein_coding	3.74322	2.29203	2.64519e-29	4.91272e-28
PLAU|ENSG00000122861|protein_coding	2.52262	8.26133	3.43588e-29	6.34219e-28
WISP1|ENSG00000104415|protein_coding	3.38301	3.8738	4.28521e-29	7.83013e-28
HOXA11|ENSG00000005073|protein_coding	4.75117	0.332105	8.13708e-29	1.46177e-27
METTL11B|ENSG00000203740|protein_coding	4.48832	-2.08722	8.91558e-29	1.59529e-27
STC2|ENSG00000113739|protein_coding	3.02863	4.77654	9.06996e-29	1.62131e-27
ICAM5|ENSG00000105376|protein_coding	2.89203	1.94055	9.53105e-29	1.70038e-27
CHST11|ENSG00000171310|protein_coding	2.04954	5.61264	1.25466e-28	2.21652e-27
COL13A1|ENSG00000197467|protein_coding	2.12934	2.55182	1.57105e-28	2.75665e-27
KIF26B|ENSG00000162849|protein_coding	2.61485	4.66135	1.66383e-28	2.91661e-27
ADAM12|ENSG00000148848|protein_coding	3.55856	5.80277	2.69517e-28	4.63037e-27
ENO2|ENSG00000111674|protein_coding	2.67013	5.36819	3.86725e-28	6.58159e-27
MMP12|ENSG00000262406|protein_coding	3.78749	6.03281	5.26299e-28	8.87357e-27
PLAC1|ENSG00000170965|protein_coding	4.42329	1.15328	6.22654e-28	1.04689e-26
SH2D2A|ENSG00000027869|protein_coding	2.18573	3.58083	7.02578e-28	1.17908e-26
NRIP3|ENSG00000175352|protein_coding	2.63898	2.87284	9.33615e-28	1.55815e-26
HOXD11|ENSG00000128713|protein_coding	3.86436	2.55065	2.5153e-27	4.08493e-26
PLPP4|ENSG00000203805|protein_coding	4.33988	2.10323	3.15533e-27	5.09239e-26
ZIC2|ENSG00000043355|protein_coding	3.51387	2.94073	3.1614e-27	5.09765e-26
SLC2A6|ENSG00000160326|protein_coding	2.14864	3.19664	3.40278e-27	5.47225e-26
APBA2|ENSG00000034053|protein_coding	2.62493	3.04781	3.87255e-27	6.19472e-26
TGFBI|ENSG00000120708|protein_coding	3.29486	9.81901	4.9027e-27	7.80124e-26
AIM2|ENSG00000163568|protein_coding	3.37196	4.42929	7.53109e-27	1.18174e-25
COL4A5|ENSG00000188153|protein_coding	2.14553	6.24018	8.38969e-27	1.31192e-25
LHX5|ENSG00000089116|protein_coding	4.64415	1.05388	1.78666e-26	2.74176e-25
HMGA2|ENSG00000149948|protein_coding	4.4274	5.28301	1.91948e-26	2.9406e-25
E2F1|ENSG00000101412|protein_coding	2.10109	4.58975	3.14809e-26	4.78234e-25
COL12A1|ENSG00000111799|protein_coding	2.84193	8.47441	4.05716e-26	6.13248e-25
HOXB9|ENSG00000170689|protein_coding	6.04963	1.37145	6.12698e-26	9.1692e-25
GBX2|ENSG00000168505|protein_coding	4.19561	-0.347281	7.87622e-26	1.17192e-24
HOXB7|ENSG00000260027|protein_coding	3.49834	3.18274	1.26201e-25	1.84593e-24
ISG15|ENSG00000187608|protein_coding	3.75842	8.24657	1.29965e-25	1.89791e-24
NT5DC4|ENSG00000144130|protein_coding	2.96347	-1.65149	1.37714e-25	2.00622e-24
COL5A2|ENSG00000204262|protein_coding	3.08062	8.46486	2.48286e-25	3.55131e-24
ITGA5|ENSG00000161638|protein_coding	2.35655	7.68143	2.66669e-25	3.80524e-24
ADAMTS12|ENSG00000151388|protein_coding	3.28978	4.71237	2.8335e-25	4.02739e-24
DCBLD1|ENSG00000164465|protein_coding	2.02396	5.53199	3.76694e-25	5.32074e-24
HOXC11|ENSG00000123388|protein_coding	3.78944	1.53346	4.93248e-25	6.93996e-24
HAPLN1|ENSG00000145681|protein_coding	2.9494	1.46683	5.05134e-25	7.10168e-24
IBSP|ENSG00000029559|protein_coding	4.45122	0.702147	5.90659e-25	8.25919e-24
ADAMTS2|ENSG00000087116|protein_coding	2.90375	6.41057	6.83584e-25	9.51448e-24
IGF2BP2|ENSG00000073792|protein_coding	2.41188	6.26957	9.62109e-25	1.32587e-23
ONECUT2|ENSG00000119547|protein_coding	3.51035	0.823244	1.05635e-24	1.45464e-23
DFNA5|ENSG00000105928|protein_coding	2.15591	5.3255	1.31543e-24	1.79908e-23
GNGT1|ENSG00000127928|protein_coding	3.47426	0.858073	1.55557e-24	2.11792e-23
SHOX2|ENSG00000168779|protein_coding	2.59386	2.44717	1.82059e-24	2.4676e-23
BMP8A|ENSG00000183682|protein_coding	2.7364	-0.265694	1.86609e-24	2.52738e-23
GAST|ENSG00000184502|protein_coding	5.141	1.24533	2.23504e-24	3.01132e-23
COL5A1|ENSG00000130635|protein_coding	3.03947	9.05062	2.98279e-24	3.98909e-23
SPOCD1|ENSG00000134668|protein_coding	3.00575	2.8104	3.83661e-24	5.09336e-23
PMEPA1|ENSG00000124225|protein_coding	2.27795	7.18457	8.43384e-24	1.09792e-22
PTHLH|ENSG00000087494|protein_coding	3.3847	7.66515	9.53283e-24	1.23565e-22
DUSP9|ENSG00000130829|protein_coding	3.24146	3.02085	1.0984e-23	1.41564e-22
ZIC5|ENSG00000139800|protein_coding	3.79391	1.88195	1.70033e-23	2.16675e-22
ADAMTS6|ENSG00000049192|protein_coding	2.58683	1.16586	1.85132e-23	2.35419e-22
GPR176|ENSG00000166073|protein_coding	2.48798	4.65822	2.18605e-23	2.77011e-22
IGF2BP1|ENSG00000159217|protein_coding	6.05992	3.20346	2.24892e-23	2.8478e-22
IFI6|ENSG00000126709|protein_coding	3.11667	8.71177	3.99269e-23	5.01037e-22
HOXA13|ENSG00000106031|protein_coding	4.891	0.17425	7.24319e-23	8.94068e-22
ZFP92|ENSG00000189420|protein_coding	2.33899	1.36558	8.61312e-23	1.05955e-21
HTR1D|ENSG00000179546|protein_coding	3.65994	-0.145964	9.73348e-23	1.19252e-21
FST|ENSG00000134363|protein_coding	2.66474	6.75422	1.22181e-22	1.49289e-21
MMP13|ENSG00000137745|protein_coding	6.27738	7.57273	1.7638e-22	2.13353e-21
LY6K|ENSG00000160886|protein_coding	2.2725	5.02357	2.71116e-22	3.22985e-21
LAMA3|ENSG00000053747|protein_coding	2.76265	8.99762	2.92864e-22	3.47977e-21
ADAMTS7|ENSG00000136378|protein_coding	2.10552	3.38972	3.85314e-22	4.56628e-21
HOXC4|ENSG00000198353|protein_coding	2.49065	1.28452	4.21894e-22	4.98673e-21
CAGE1|ENSG00000164304|protein_coding	2.19672	-1.0452	5.13389e-22	6.05237e-21
ADAMTS20|ENSG00000173157|protein_coding	5.3791	-0.0139067	6.28964e-22	7.38125e-21
POSTN|ENSG00000133110|protein_coding	3.51574	8.39029	6.7254e-22	7.86207e-21
PAEP|ENSG00000122133|protein_coding	5.26387	0.970599	7.65398e-22	8.90162e-21
CTHRC1|ENSG00000164932|protein_coding	2.68718	5.52266	1.15963e-21	1.33324e-20
HIST1H2AG|ENSG00000196787|protein_coding	2.08124	1.32512	1.38782e-21	1.58689e-20
BST2|ENSG00000130303|protein_coding	2.59696	8.10831	1.77279e-21	2.01771e-20
CNTD2|ENSG00000105219|protein_coding	3.47544	0.519547	3.3516e-21	3.73942e-20
LAMP5|ENSG00000125869|protein_coding	3.04193	2.77924	3.78638e-21	4.21153e-20
PDPN|ENSG00000162493|protein_coding	2.11429	7.14116	4.50777e-21	4.98941e-20
SERPINE1|ENSG00000106366|protein_coding	2.93231	8.60643	4.53459e-21	5.01603e-20
FBN2|ENSG00000138829|protein_coding	3.85512	5.37597	7.89944e-21	8.63787e-20
HIST1H2BO|ENSG00000274641|protein_coding	3.06053	-1.56662	1.12281e-20	1.21967e-19
UCN2|ENSG00000145040|protein_coding	2.27739	2.53454	1.21955e-20	1.32039e-19
C1QL1|ENSG00000131094|protein_coding	3.15603	1.24893	1.31767e-20	1.4245e-19
COL5A3|ENSG00000080573|protein_coding	2.15338	6.47404	1.48936e-20	1.60245e-19
CSF2|ENSG00000164400|protein_coding	4.512	1.77751	1.71596e-20	1.83319e-19
HAP1|ENSG00000173805|protein_coding	2.94607	3.20151	2.42216e-20	2.56045e-19
CDX1|ENSG00000113722|protein_coding	2.84728	-0.692552	2.49173e-20	2.63092e-19
CYP27B1|ENSG00000111012|protein_coding	2.48515	3.51486	4.05874e-20	4.23118e-19
NXPH4|ENSG00000182379|protein_coding	2.43141	4.59853	4.12587e-20	4.2987e-19
TREM1|ENSG00000124731|protein_coding	3.09277	3.49932	4.53661e-20	4.71307e-19
TCF24|ENSG00000261787|protein_coding	2.95578	-1.40187	5.36758e-20	5.5414e-19
CD80|ENSG00000121594|protein_coding	2.1472	0.545712	5.64584e-20	5.81871e-19
EPHB2|ENSG00000133216|protein_coding	2.18571	4.99032	7.03242e-20	7.21899e-19
CHST2|ENSG00000175040|protein_coding	2.57048	5.97558	7.21094e-20	7.38968e-19
DLX6|ENSG00000006377|protein_coding	3.2621	1.43556	8.56327e-20	8.74583e-19
DNAH17|ENSG00000187775|protein_coding	3.16475	5.43833	9.6965e-20	9.87538e-19
COL11A1|ENSG00000060718|protein_coding	4.53695	5.78332	1.09796e-19	1.11259e-18
HOXC10|ENSG00000180818|protein_coding	4.07317	2.75456	1.12611e-19	1.1392e-18
ZAN|ENSG00000146839|protein_coding	3.54199	0.556582	1.23084e-19	1.24236e-18
TLX2|ENSG00000115297|protein_coding	4.13014	-0.622188	1.29555e-19	1.30478e-18
SH2D4B|ENSG00000178217|protein_coding	2.53146	-1.62719	1.42277e-19	1.42972e-18
PCSK9|ENSG00000169174|protein_coding	2.77243	5.54446	1.62402e-19	1.62834e-18
TM4SF19|ENSG00000145107|protein_coding	2.72203	2.64918	1.80598e-19	1.80578e-18
HIST1H3H|ENSG00000278828|protein_coding	2.26517	2.24928	1.9616e-19	1.96e-18
HOXD12|ENSG00000170178|protein_coding	4.22855	-3.10945	2.18416e-19	2.17551e-18
TRPC4|ENSG00000133107|protein_coding	2.0422	-0.605648	2.26418e-19	2.2515e-18
FAP|ENSG00000078098|protein_coding	2.64416	4.62644	2.28671e-19	2.27141e-18
TNFSF4|ENSG00000117586|protein_coding	2.82406	2.41344	2.35137e-19	2.33436e-18
CNGB3|ENSG00000170289|protein_coding	2.9627	-0.920707	2.40507e-19	2.38635e-18
GPC2|ENSG00000213420|protein_coding	2.46634	0.897712	2.4125e-19	2.39241e-18
HIST1H3G|ENSG00000273983|protein_coding	2.66657	0.523784	2.56441e-19	2.53335e-18
HOXD13|ENSG00000128714|protein_coding	4.53685	2.24198	2.56589e-19	2.53343e-18
CELSR3|ENSG00000008300|protein_coding	2.42826	3.59502	2.99141e-19	2.93755e-18
FSD1|ENSG00000105255|protein_coding	2.93557	0.423737	4.98185e-19	4.83707e-18
TMEM26|ENSG00000196932|protein_coding	2.18846	0.229262	5.50965e-19	5.33237e-18
COL1A1|ENSG00000108821|protein_coding	2.99571	12.3345	6.18705e-19	5.96884e-18
ADAMTS14|ENSG00000138316|protein_coding	2.03493	3.24965	6.47856e-19	6.23346e-18
SUN3|ENSG00000164744|protein_coding	4.44332	-0.45271	6.51457e-19	6.26478e-18
GPR158|ENSG00000151025|protein_coding	3.63101	1.9951	6.94175e-19	6.66496e-18
HIST1H2AI|ENSG00000196747|protein_coding	2.48523	-0.451338	7.22703e-19	6.92052e-18
IFI44|ENSG00000137965|protein_coding	2.19114	5.98283	7.5951e-19	7.26914e-18
TM4SF19-TCTEX1D2|ENSG00000273331|protein_coding	3.38372	-2.13845	8.22467e-19	7.84267e-18
KREMEN2|ENSG00000131650|protein_coding	3.00207	4.12219	8.89896e-19	8.47671e-18
OR2B6|ENSG00000124657|protein_coding	3.79	-1.78575	9.02461e-19	8.59188e-18
AMIGO2|ENSG00000139211|protein_coding	2.31536	5.12259	9.10274e-19	8.66171e-18
TERT|ENSG00000164362|protein_coding	2.80237	-0.500567	9.89968e-19	9.40028e-18
AC008687.4|ENSG00000268655|protein_coding	2.61256	-2.24559	1.03912e-18	9.84632e-18
FOXL2|ENSG00000183770|protein_coding	3.81919	1.51608	1.08191e-18	1.02197e-17
RNASE10|ENSG00000182545|protein_coding	4.54831	1.21852	1.45591e-18	1.36035e-17
GPR19|ENSG00000183150|protein_coding	2.13364	0.0484291	1.47117e-18	1.3739e-17
ZNF469|ENSG00000225614|protein_coding	2.53969	4.47251	1.67638e-18	1.55831e-17
RFX8|ENSG00000196460|protein_coding	2.39509	-0.803732	2.0421e-18	1.88858e-17
SALL4|ENSG00000101115|protein_coding	2.62506	0.186693	2.07114e-18	1.91446e-17
IL24|ENSG00000162892|protein_coding	3.39804	4.24502	2.19263e-18	2.02262e-17
FIBCD1|ENSG00000130720|protein_coding	5.38721	2.64778	2.49807e-18	2.29736e-17
CNGB1|ENSG00000070729|protein_coding	4.02534	4.22577	3.15196e-18	2.87825e-17
FSTL3|ENSG00000070404|protein_coding	2.35689	5.86376	3.37876e-18	3.0776e-17
RGS4|ENSG00000117152|protein_coding	2.63718	3.16172	3.667e-18	3.33176e-17
MATN3|ENSG00000132031|protein_coding	2.69445	1.81658	4.0523e-18	3.67078e-17
IFI27|ENSG00000165949|protein_coding	2.1367	9.61518	5.97284e-18	5.36141e-17
ALPP|ENSG00000163283|protein_coding	5.98777	-0.50816	6.23318e-18	5.57936e-17
CALB1|ENSG00000104327|protein_coding	6.84608	4.80535	6.72853e-18	5.99018e-17
HERC5|ENSG00000138646|protein_coding	2.00511	4.35544	7.43469e-18	6.60586e-17
C6orf141|ENSG00000197261|protein_coding	2.37493	3.25827	8.04606e-18	7.13157e-17
TMEFF1|ENSG00000241697|protein_coding	3.20515	-2.96287	8.35466e-18	7.39424e-17
TOX2|ENSG00000124191|protein_coding	2.03624	3.42545	8.78905e-18	7.75217e-17
NELL2|ENSG00000184613|protein_coding	3.0844	6.24118	1.29744e-17	1.12736e-16
ONECUT3|ENSG00000205922|protein_coding	4.35813	-0.53422	1.40808e-17	1.22056e-16
LHB|ENSG00000104826|protein_coding	2.61397	-1.57003	1.67987e-17	1.44981e-16
PLEKHG4B|ENSG00000153404|protein_coding	2.69416	3.34089	1.92705e-17	1.66009e-16
FEZ1|ENSG00000149557|protein_coding	2.16476	5.2334	1.97304e-17	1.69728e-16
P3H2|ENSG00000090530|protein_coding	2.59162	6.91198	2.70769e-17	2.30408e-16
CSMD2|ENSG00000121904|protein_coding	2.73243	1.77725	3.55757e-17	3.00469e-16
SCG5|ENSG00000166922|protein_coding	2.4583	1.92975	3.60074e-17	3.03831e-16
COL4A6|ENSG00000197565|protein_coding	2.76885	5.31273	3.63478e-17	3.0656e-16
SLC17A9|ENSG00000101194|protein_coding	2.05163	2.60008	4.05533e-17	3.41077e-16
CILP2|ENSG00000160161|protein_coding	2.93922	1.90231	4.13996e-17	3.47872e-16
LAIR2|ENSG00000167618|protein_coding	2.32895	-1.05571	6.05902e-17	5.03288e-16
PDZD7|ENSG00000186862|protein_coding	2.60131	0.719733	6.10932e-17	5.07233e-16
PRAME|ENSG00000185686|protein_coding	5.67925	4.00001	6.74402e-17	5.58138e-16
FBXO43|ENSG00000156509|protein_coding	2.15185	-0.159223	7.77779e-17	6.41057e-16
SOX11|ENSG00000176887|protein_coding	3.21298	1.44259	8.07623e-17	6.6354e-16
B4GALNT1|ENSG00000135454|protein_coding	2.28824	3.56536	9.09093e-17	7.44543e-16
FOXL1|ENSG00000176678|protein_coding	2.42177	1.83248	9.37536e-17	7.66798e-16
SLC5A12|ENSG00000148942|protein_coding	3.60018	0.750463	1.05672e-16	8.59616e-16
RBP1|ENSG00000114115|protein_coding	2.11723	7.12924	1.0944e-16	8.89072e-16
COL6A3|ENSG00000163359|protein_coding	2.45819	9.53007	1.19112e-16	9.65047e-16
HKDC1|ENSG00000156510|protein_coding	3.82423	2.07934	1.22904e-16	9.93992e-16
PROC|ENSG00000115718|protein_coding	2.69454	1.64978	1.35378e-16	1.09098e-15
TSPAN10|ENSG00000182612|protein_coding	2.18471	3.34681	1.46599e-16	1.17793e-15
NLRP7|ENSG00000167634|protein_coding	4.03037	1.29088	1.85909e-16	1.47781e-15
CREG2|ENSG00000175874|protein_coding	3.05606	2.57669	1.95489e-16	1.55123e-15
HOXC5|ENSG00000172789|protein_coding	2.77657	-2.92234	2.09078e-16	1.65183e-15
NID1|ENSG00000116962|protein_coding	2.04078	6.60312	2.14425e-16	1.69185e-15
DISP3|ENSG00000204624|protein_coding	3.80001	0.38671	2.31483e-16	1.82089e-15
CGB8|ENSG00000213030|protein_coding	5.41861	-1.68666	2.34322e-16	1.84163e-15
PXDN|ENSG00000130508|protein_coding	2.03353	6.93205	2.45487e-16	1.92687e-15
COL6A1|ENSG00000142156|protein_coding	2.0263	9.40754	2.52635e-16	1.98126e-15
PPP4R4|ENSG00000119698|protein_coding	2.58105	2.52536	2.81905e-16	2.20316e-15
NKX6-1|ENSG00000163623|protein_coding	2.95689	-0.520502	2.9861e-16	2.33071e-15
NKD2|ENSG00000145506|protein_coding	2.02897	3.54211	3.36099e-16	2.61429e-15
GPR39|ENSG00000183840|protein_coding	2.2753	2.28767	5.85799e-16	4.48331e-15
CD70|ENSG00000125726|protein_coding	2.94028	1.9999	6.40611e-16	4.88223e-15
HIST1H3B|ENSG00000274267|protein_coding	2.39719	-2.29516	7.67762e-16	5.81213e-15
PNCK|ENSG00000130822|protein_coding	3.48192	2.79701	8.32892e-16	6.27633e-15
SLC6A7|ENSG00000011083|protein_coding	2.31624	-2.36496	8.78702e-16	6.6023e-15
SMC1B|ENSG00000077935|protein_coding	4.8454	1.60188	1.04478e-15	7.80483e-15
GLIS1|ENSG00000174332|protein_coding	2.33315	1.35802	1.08136e-15	8.07473e-15
CEBPE|ENSG00000092067|protein_coding	3.31562	-1.06784	1.12558e-15	8.39801e-15
GRK7|ENSG00000114124|protein_coding	2.83747	-0.864039	1.22936e-15	9.15346e-15
OASL|ENSG00000135114|protein_coding	2.484	5.86384	1.27211e-15	9.45234e-15
COL22A1|ENSG00000169436|protein_coding	3.59218	4.53488	1.35523e-15	1.0037e-14
CSAG2|ENSG00000268902|protein_coding	4.80808	-0.71589	1.60967e-15	1.18584e-14
FN1|ENSG00000115414|protein_coding	2.9621	11.0695	1.76244e-15	1.29365e-14
RSAD2|ENSG00000134321|protein_coding	2.52331	5.90567	1.80637e-15	1.32482e-14
CXCL13|ENSG00000156234|protein_coding	2.5517	4.57948	1.89068e-15	1.38497e-14
EPSTI1|ENSG00000133106|protein_coding	2.00809	5.69375	1.92116e-15	1.40673e-14
EN1|ENSG00000163064|protein_coding	2.97698	2.86243	1.93492e-15	1.41623e-14
PCDHGC5|ENSG00000240764|protein_coding	3.60417	2.07828	2.00054e-15	1.46367e-14
KLHDC7B|ENSG00000130487|protein_coding	3.30697	4.96813	2.05573e-15	1.50284e-14
COL3A1|ENSG00000168542|protein_coding	2.62722	11.6183	2.44904e-15	1.77887e-14
SYNGR3|ENSG00000127561|protein_coding	2.71106	2.1358	2.47599e-15	1.79701e-14
TMEM249|ENSG00000261587|protein_coding	2.45214	-2.12468	3.62748e-15	2.60041e-14
RDM1|ENSG00000278023|protein_coding	2.10774	-0.483958	3.70116e-15	2.65113e-14
F2RL2|ENSG00000164220|protein_coding	2.21096	3.73873	3.84216e-15	2.75104e-14
EN2|ENSG00000164778|protein_coding	2.88966	1.33674	4.34428e-15	3.09954e-14
HTR7|ENSG00000148680|protein_coding	2.4656	3.31498	4.42679e-15	3.15716e-14
DLL3|ENSG00000090932|protein_coding	2.94258	-0.240105	4.50167e-15	3.20804e-14
LHX9|ENSG00000143355|protein_coding	4.49848	0.420164	4.94703e-15	3.51711e-14
COL1A2|ENSG00000164692|protein_coding	2.48914	11.4641	5.65733e-15	4.00324e-14
CGB5|ENSG00000189052|protein_coding	6.18288	-1.51639	5.68332e-15	4.01849e-14
C1QL4|ENSG00000186897|protein_coding	3.26652	-1.12077	6.01234e-15	4.24285e-14
SLC24A2|ENSG00000155886|protein_coding	2.49154	0.669074	6.28766e-15	4.43368e-14
RAB3B|ENSG00000169213|protein_coding	3.59558	3.32659	6.69063e-15	4.70318e-14
SULF1|ENSG00000137573|protein_coding	2.1528	6.97859	6.96519e-15	4.88291e-14
MIOX|ENSG00000100253|protein_coding	4.46793	-0.713902	7.36707e-15	5.15069e-14
KHDC1L|ENSG00000256980|protein_coding	3.76247	1.70572	7.64316e-15	5.33137e-14
AMZ1|ENSG00000174945|protein_coding	2.52325	0.224051	7.75921e-15	5.41023e-14
ROR2|ENSG00000169071|protein_coding	2.08532	4.07232	8.17216e-15	5.68503e-14
TENM2|ENSG00000145934|protein_coding	2.30934	7.34837	9.04653e-15	6.26922e-14
ASPN|ENSG00000106819|protein_coding	2.70017	5.27786	9.21571e-15	6.37985e-14
P4HA3|ENSG00000149380|protein_coding	2.20031	2.18584	9.7145e-15	6.70901e-14
NETO1|ENSG00000166342|protein_coding	3.4648	-0.910104	9.84781e-15	6.79589e-14
CACNA1B|ENSG00000148408|protein_coding	4.01687	2.00369	9.9144e-15	6.83923e-14
RPL39L|ENSG00000163923|protein_coding	2.06857	4.23034	9.97524e-15	6.87858e-14
TENM3|ENSG00000218336|protein_coding	2.12726	4.7879	9.98931e-15	6.88567e-14
OBP2A|ENSG00000122136|protein_coding	3.38344	-2.18459	1.08589e-14	7.47368e-14
KCNK9|ENSG00000169427|protein_coding	2.99558	-0.576535	1.12668e-14	7.73096e-14
NID2|ENSG00000087303|protein_coding	2.16316	4.12165	1.18408e-14	8.10941e-14
MOV10L1|ENSG00000073146|protein_coding	2.19011	-0.444034	1.44674e-14	9.84502e-14
CLDN14|ENSG00000159261|protein_coding	2.50421	-0.0756301	1.73617e-14	1.17439e-13
ONECUT1|ENSG00000169856|protein_coding	3.54955	-2.68508	1.84538e-14	1.24594e-13
TNC|ENSG00000041982|protein_coding	2.15145	10.0045	1.984e-14	1.33704e-13
HIST1H1D|ENSG00000124575|protein_coding	2.28631	-1.49223	1.9963e-14	1.34483e-13
WNT2|ENSG00000105989|protein_coding	2.73853	2.36461	2.10386e-14	1.41361e-13
SLAMF9|ENSG00000162723|protein_coding	2.95968	0.919451	2.15898e-14	1.4485e-13
ADGRD2|ENSG00000180264|protein_coding	2.38731	-0.173638	2.54643e-14	1.70088e-13
NPW|ENSG00000183971|protein_coding	3.49116	1.49165	2.79038e-14	1.85766e-13
CYP27C1|ENSG00000186684|protein_coding	2.09234	3.59494	2.81626e-14	1.8742e-13
GAD1|ENSG00000128683|protein_coding	2.50173	1.21691	2.85142e-14	1.8969e-13
C4orf26|ENSG00000174792|protein_coding	4.94651	1.26738	2.93936e-14	1.95253e-13
KIAA1644|ENSG00000138944|protein_coding	2.41754	3.86808	3.31315e-14	2.19519e-13
STEAP1B|ENSG00000105889|protein_coding	2.81762	2.40077	3.6785e-14	2.43192e-13
NECAB2|ENSG00000103154|protein_coding	3.56997	-0.424945	5.10262e-14	3.34898e-13
EMX1|ENSG00000135638|protein_coding	2.78113	0.406393	5.77353e-14	3.77836e-13
COL8A1|ENSG00000144810|protein_coding	2.27057	5.17275	6.68451e-14	4.35094e-13
GTSF1|ENSG00000170627|protein_coding	4.03768	2.12535	7.10684e-14	4.61257e-13
AC024940.1|ENSG00000177359|protein_coding	3.54246	1.7106	8.14644e-14	5.25341e-13
C20orf204|ENSG00000196421|protein_coding	2.00343	0.0182643	8.2801e-14	5.33391e-13
IFIT2|ENSG00000119922|protein_coding	2.13054	5.057	8.49422e-14	5.46212e-13
SH2D5|ENSG00000189410|protein_coding	2.65792	4.03244	8.77633e-14	5.63153e-13
IFIT3|ENSG00000119917|protein_coding	2.16452	6.77848	9.30869e-14	5.95835e-13
HIST1H3J|ENSG00000197153|protein_coding	2.0168	-2.55713	1.06508e-13	6.78863e-13
CDH11|ENSG00000140937|protein_coding	2.07705	5.79803	1.09105e-13	6.94923e-13
CLEC12A|ENSG00000172322|protein_coding	2.02696	1.16708	1.13018e-13	7.19343e-13
HIST1H2AL|ENSG00000276903|protein_coding	2.11163	-2.6456	1.18706e-13	7.54487e-13
MMP1|ENSG00000196611|protein_coding	3.07757	9.3654	1.21269e-13	7.70507e-13
SIGLEC12|ENSG00000254521|protein_coding	2.63904	0.995799	1.34133e-13	8.48366e-13
IFI44L|ENSG00000137959|protein_coding	2.26461	5.71572	1.38617e-13	8.75814e-13
SLC22A1|ENSG00000175003|protein_coding	3.28113	1.22545	1.5952e-13	1.00264e-12
DLX1|ENSG00000144355|protein_coding	2.04596	1.78105	1.82081e-13	1.13694e-12
NRG1|ENSG00000157168|protein_coding	2.12251	5.60954	1.83931e-13	1.14651e-12
RASL11B|ENSG00000128045|protein_coding	2.03835	1.92975	2.06697e-13	1.28445e-12
SPDYC|ENSG00000204710|protein_coding	5.88429	0.285348	2.40056e-13	1.4841e-12
TNFSF11|ENSG00000120659|protein_coding	2.13833	0.415796	2.44313e-13	1.50991e-12
IFNL1|ENSG00000182393|protein_coding	3.27639	-2.13745	2.75793e-13	1.69693e-12
DMP1|ENSG00000152592|protein_coding	2.72052	-2.76252	3.30861e-13	2.02133e-12
HOXD1|ENSG00000128645|protein_coding	2.11774	-1.29263	3.54629e-13	2.15998e-12
SLC12A5|ENSG00000124140|protein_coding	2.18825	-0.267952	3.6514e-13	2.22176e-12
LAG3|ENSG00000089692|protein_coding	2.13037	3.37087	3.69138e-13	2.24382e-12
RASGEF1A|ENSG00000198915|protein_coding	2.25811	3.34069	4.07796e-13	2.46886e-12
MAGEA11|ENSG00000185247|protein_coding	6.60882	2.87969	4.23524e-13	2.55895e-12
CSAG3|ENSG00000268916|protein_coding	4.20336	0.13599	4.29303e-13	2.59041e-12
RIMS2|ENSG00000176406|protein_coding	2.3704	2.27851	4.92301e-13	2.95478e-12
SLCO1B3|ENSG00000111700|protein_coding	3.93507	1.92457	6.32483e-13	3.74403e-12
IFIT1|ENSG00000185745|protein_coding	2.21344	6.32077	6.70146e-13	3.95793e-12
HIST1H1T|ENSG00000187475|protein_coding	3.41428	-3.80458	7.68253e-13	4.52113e-12
GOLGA6L2|ENSG00000174450|protein_coding	2.58082	-1.93707	8.38274e-13	4.91245e-12
DLX2|ENSG00000115844|protein_coding	2.41742	1.22604	8.79799e-13	5.14248e-12
RCOR2|ENSG00000167771|protein_coding	2.02335	1.99835	8.80777e-13	5.14653e-12
DIRC1|ENSG00000174325|protein_coding	2.79929	-2.45265	9.00576e-13	5.25713e-12
CDKN2A|ENSG00000147889|protein_coding	3.33944	5.59327	9.04443e-13	5.27801e-12
GUCA1A|ENSG00000048545|protein_coding	2.36276	-1.75858	9.98018e-13	5.8035e-12
C19orf84|ENSG00000262874|protein_coding	2.64394	-1.13778	1.00115e-12	5.81985e-12
FOLR3|ENSG00000110203|protein_coding	3.75399	1.89278	1.04974e-12	6.09252e-12
FGF19|ENSG00000162344|protein_coding	7.14015	1.51868	1.06838e-12	6.19673e-12
RASGRF1|ENSG00000058335|protein_coding	2.01339	0.435715	1.12683e-12	6.5149e-12
GBP5|ENSG00000154451|protein_coding	2.69615	6.57596	1.17308e-12	6.76499e-12
LHX1|ENSG00000273706|protein_coding	3.57301	1.11544	1.17538e-12	6.77611e-12
HTRA4|ENSG00000169495|protein_coding	2.40939	-1.34561	1.17761e-12	6.78681e-12
AC093893.1|ENSG00000234828|protein_coding	3.66136	-2.93701	1.25616e-12	7.21559e-12
HOXB8|ENSG00000120068|protein_coding	3.49338	-1.23658	1.25636e-12	7.21559e-12
NOTUM|ENSG00000185269|protein_coding	3.03013	2.23035	1.26646e-12	7.26882e-12
NR5A1|ENSG00000136931|protein_coding	6.53914	2.33733	1.41795e-12	8.10745e-12
CSAG1|ENSG00000198930|protein_coding	5.2796	2.19186	1.47029e-12	8.38818e-12
NUDT11|ENSG00000196368|protein_coding	2.08347	2.68732	1.63027e-12	9.28037e-12
GREM1|ENSG00000166923|protein_coding	2.02924	5.9987	1.71688e-12	9.73975e-12
FAM71F1|ENSG00000135248|protein_coding	4.18822	-1.51108	1.98224e-12	1.11716e-11
DISP2|ENSG00000140323|protein_coding	2.1898	2.09222	2.80282e-12	1.56021e-11
CHRNA6|ENSG00000147434|protein_coding	2.67098	-1.33287	3.20262e-12	1.77675e-11
PSG5|ENSG00000204941|protein_coding	4.1399	-0.376452	3.97889e-12	2.19196e-11
ANXA13|ENSG00000104537|protein_coding	2.7283	-0.605486	3.98346e-12	2.19314e-11
CSPG4|ENSG00000173546|protein_coding	2.00324	7.22322	4.33692e-12	2.38268e-11
RTBDN|ENSG00000132026|protein_coding	2.87798	-1.33877	4.35326e-12	2.39093e-11
LAMA1|ENSG00000101680|protein_coding	2.63723	4.13951	4.81626e-12	2.63244e-11
PIPOX|ENSG00000179761|protein_coding	2.05223	1.23318	4.84111e-12	2.64443e-11
MMP3|ENSG00000149968|protein_coding	2.94559	6.90022	5.0799e-12	2.771e-11
ACTL8|ENSG00000117148|protein_coding	5.02888	0.883189	5.28547e-12	2.88021e-11
RXFP3|ENSG00000182631|protein_coding	3.15139	-3.76439	5.28859e-12	2.88104e-11
PHF24|ENSG00000122733|protein_coding	2.21583	1.79755	5.39221e-12	2.93661e-11
EXOC3L4|ENSG00000205436|protein_coding	2.63958	1.70136	5.43405e-12	2.95672e-11
CEND1|ENSG00000184524|protein_coding	2.46061	-0.326853	5.46341e-12	2.97181e-11
BLACE|ENSG00000204960|protein_coding	3.48227	-3.68723	5.76668e-12	3.12831e-11
SYCP2|ENSG00000196074|protein_coding	3.16984	2.95528	5.89871e-12	3.19611e-11
C6orf10|ENSG00000204296|protein_coding	2.90418	-0.269532	6.3516e-12	3.43225e-11
RXFP1|ENSG00000171509|protein_coding	3.34937	-0.256522	7.41481e-12	3.99368e-11
ANO1|ENSG00000131620|protein_coding	2.17324	7.84424	8.10827e-12	4.35036e-11
ZFP42|ENSG00000179059|protein_coding	5.7535	0.780556	8.14239e-12	4.36608e-11
DRD5|ENSG00000169676|protein_coding	3.04849	-1.68002	8.40214e-12	4.49471e-11
NPBWR1|ENSG00000183729|protein_coding	3.06068	1.558	8.59467e-12	4.59499e-11
CXCL11|ENSG00000169248|protein_coding	3.36745	5.49098	9.80481e-12	5.225e-11
MYO7B|ENSG00000169994|protein_coding	2.85518	1.99697	9.853e-12	5.24914e-11
MAGEA6|ENSG00000197172|protein_coding	6.47889	4.08451	9.92209e-12	5.28283e-11
EPYC|ENSG00000083782|protein_coding	4.59985	0.213594	1.02537e-11	5.45139e-11
ADGRE1|ENSG00000174837|protein_coding	2.39735	1.53106	1.07381e-11	5.7039e-11
LYPD8|ENSG00000259823|protein_coding	4.49687	-0.628279	1.09563e-11	5.80954e-11
TEX19|ENSG00000182459|protein_coding	2.82673	-2.83951	1.11503e-11	5.90898e-11
DSCAM|ENSG00000171587|protein_coding	3.28945	0.673772	1.1336e-11	6.00034e-11
C20orf141|ENSG00000258713|protein_coding	3.49859	-2.17107	1.15671e-11	6.11019e-11
PTPRN|ENSG00000054356|protein_coding	2.82167	1.00169	1.24622e-11	6.56959e-11
ULBP1|ENSG00000111981|protein_coding	2.40775	1.39963	1.27718e-11	6.72498e-11
CLEC1B|ENSG00000165682|protein_coding	2.19759	-2.48912	1.46726e-11	7.67527e-11
GUCA1C|ENSG00000138472|protein_coding	4.36828	-3.10466	1.51098e-11	7.89633e-11
HIST1H3C|ENSG00000278272|protein_coding	2.04474	-1.98414	1.53503e-11	8.01276e-11
NUTM2F|ENSG00000130950|protein_coding	2.75409	-3.65387	1.76708e-11	9.15616e-11
GNG8|ENSG00000167414|protein_coding	2.87723	-1.743	1.77432e-11	9.18509e-11
ANKLE1|ENSG00000160117|protein_coding	2.01708	0.583684	1.81864e-11	9.40913e-11
HIST1H2AJ|ENSG00000276368|protein_coding	2.03592	-2.37133	1.89884e-11	9.81565e-11
COL2A1|ENSG00000139219|protein_coding	2.72829	1.30324	2.0209e-11	1.04134e-10
GPR50|ENSG00000102195|protein_coding	5.53966	1.36002	2.03205e-11	1.04654e-10
LRRC15|ENSG00000172061|protein_coding	2.55024	5.52696	2.29071e-11	1.17375e-10
LRRN4|ENSG00000125872|protein_coding	2.70169	-0.650936	2.48884e-11	1.26987e-10
ZPLD1|ENSG00000170044|protein_coding	2.47997	-1.47845	2.52321e-11	1.28705e-10
DLGAP3|ENSG00000116544|protein_coding	2.18298	0.431366	2.77247e-11	1.40864e-10
NGB|ENSG00000165553|protein_coding	4.19657	0.426064	2.89467e-11	1.46825e-10
SYNGR4|ENSG00000105467|protein_coding	2.85848	-1.40462	3.20305e-11	1.61878e-10
HHIPL2|ENSG00000143512|protein_coding	3.1732	0.00697223	3.43598e-11	1.73022e-10
BECN2|ENSG00000196289|protein_coding	3.45719	-4.17651	3.53797e-11	1.78059e-10
LHFPL5|ENSG00000197753|protein_coding	2.14955	-3.04531	3.54258e-11	1.78192e-10
FOXH1|ENSG00000160973|protein_coding	3.54593	-1.02052	3.58861e-11	1.80257e-10
SPP1|ENSG00000118785|protein_coding	2.75716	7.81711	3.72965e-11	1.8703e-10
IFNL3|ENSG00000197110|protein_coding	3.6834	-3.5216	4.12807e-11	2.06096e-10
MAGEA10|ENSG00000124260|protein_coding	7.73544	1.90389	4.52894e-11	2.2555e-10
HES7|ENSG00000179111|protein_coding	2.25677	-1.49381	4.67176e-11	2.32216e-10
HIST1H2BM|ENSG00000273703|protein_coding	2.58742	-3.194	4.88611e-11	2.42338e-10
JPH3|ENSG00000154118|protein_coding	3.12092	0.543291	5.14518e-11	2.54769e-10
ERVV-2|ENSG00000268964|protein_coding	5.02746	-2.23611	5.3389e-11	2.63928e-10
HHLA1|ENSG00000132297|protein_coding	2.85762	-3.98546	5.66472e-11	2.79044e-10
ADCY10|ENSG00000143199|protein_coding	2.59892	-0.899724	5.67606e-11	2.79451e-10
MAGEA4|ENSG00000147381|protein_coding	6.08431	5.4541	6.08072e-11	2.98724e-10
VIL1|ENSG00000127831|protein_coding	4.46645	-0.49702	6.15543e-11	3.02148e-10
FOXL2NB|ENSG00000206262|protein_coding	2.89851	-0.3742	6.46873e-11	3.1684e-10
HOXB13|ENSG00000159184|protein_coding	4.31791	1.124	6.51391e-11	3.1888e-10
PAX5|ENSG00000196092|protein_coding	2.13273	2.02861	6.83535e-11	3.33894e-10
MAGEC2|ENSG00000046774|protein_coding	9.20525	1.59876	7.2727e-11	3.54207e-10
NPSR1|ENSG00000187258|protein_coding	3.04328	-0.494105	7.31628e-11	3.56138e-10
GDPD2|ENSG00000130055|protein_coding	2.77004	3.6226	7.55989e-11	3.67305e-10
STRA6|ENSG00000137868|protein_coding	2.02013	3.90609	7.57514e-11	3.67947e-10
GOLGA6L7P|ENSG00000261649|protein_coding	5.68748	-0.708144	7.70025e-11	3.73523e-10
CLDN6|ENSG00000184697|protein_coding	4.14982	0.0965679	7.89733e-11	3.82468e-10
SOHLH1|ENSG00000165643|protein_coding	7.57889	1.91859	9.02129e-11	4.34462e-10
GRIA3|ENSG00000125675|protein_coding	2.19968	0.847092	9.24871e-11	4.44468e-10
GDF6|ENSG00000156466|protein_coding	2.5459	-0.355957	9.52755e-11	4.57141e-10
RPE65|ENSG00000116745|protein_coding	3.8302	2.05949	1.0196e-10	4.87146e-10
MAGEB2|ENSG00000099399|protein_coding	7.57592	2.07606	1.03615e-10	4.94534e-10
SCUBE3|ENSG00000146197|protein_coding	3.27008	3.13217	1.1616e-10	5.51937e-10
ADAMDEC1|ENSG00000134028|protein_coding	2.17521	2.81521	1.18661e-10	5.63374e-10
ZNF695|ENSG00000197472|protein_coding	2.09154	-0.184085	1.19387e-10	5.66673e-10
AMH|ENSG00000104899|protein_coding	2.55567	0.475629	1.29099e-10	6.10693e-10
CXCL10|ENSG00000169245|protein_coding	2.77576	7.10787	1.34777e-10	6.35723e-10
STRA8|ENSG00000146857|protein_coding	4.2955	-0.594315	1.39078e-10	6.54985e-10
FOXE3|ENSG00000186790|protein_coding	3.23908	-1.83661	1.77426e-10	8.26347e-10
SP9|ENSG00000217236|protein_coding	3.01064	-0.502702	1.77614e-10	8.27007e-10
KRT9|ENSG00000171403|protein_coding	2.23853	2.31229	1.80948e-10	8.41449e-10
PDIA2|ENSG00000185615|protein_coding	3.96056	1.23202	1.83965e-10	8.5482e-10
RETNLB|ENSG00000163515|protein_coding	2.69384	-2.95776	1.84888e-10	8.5889e-10
MPP4|ENSG00000082126|protein_coding	2.08944	-1.03691	1.8509e-10	8.59609e-10
AMTN|ENSG00000187689|protein_coding	3.82817	5.15209	2.022e-10	9.36191e-10
TRIML2|ENSG00000179046|protein_coding	4.07469	1.27312	2.07121e-10	9.57018e-10
TMEM52B|ENSG00000165685|protein_coding	2.41084	0.613909	2.18856e-10	1.00867e-09
SYT14|ENSG00000143469|protein_coding	2.71033	0.268812	2.36133e-10	1.08608e-09
IGF2BP3|ENSG00000136231|protein_coding	2.09854	4.01531	2.38586e-10	1.09708e-09
ESPNL|ENSG00000144488|protein_coding	2.39542	0.963814	2.42004e-10	1.11195e-09
SYNDIG1|ENSG00000101463|protein_coding	2.31472	1.47375	2.42406e-10	1.11352e-09
SLC6A2|ENSG00000103546|protein_coding	2.4047	2.57711	2.44466e-10	1.12241e-09
PADI3|ENSG00000142619|protein_coding	2.61617	4.93569	2.64737e-10	1.21118e-09
TRPA1|ENSG00000104321|protein_coding	2.09339	0.272678	2.71049e-10	1.23943e-09
MAGEA3|ENSG00000221867|protein_coding	5.69421	4.18765	2.94288e-10	1.34163e-09
SPINK1|ENSG00000164266|protein_coding	2.91885	-0.753197	3.13922e-10	1.42433e-09
CSMD3|ENSG00000164796|protein_coding	3.48198	-0.835202	3.22879e-10	1.4635e-09
MS4A15|ENSG00000166961|protein_coding	3.08303	-2.19372	3.32945e-10	1.50724e-09
CCDC194|ENSG00000269720|protein_coding	2.37884	-2.88354	3.3924e-10	1.53344e-09
HMSD|ENSG00000221887|protein_coding	2.27541	0.360081	3.49133e-10	1.5758e-09
AC020922.1|ENSG00000267706|protein_coding	2.8882	-2.52067	3.56363e-10	1.60603e-09
HTR2C|ENSG00000147246|protein_coding	4.11562	-0.149284	3.58214e-10	1.61357e-09
C11orf87|ENSG00000185742|protein_coding	3.94251	0.406315	3.7156e-10	1.66994e-09
PLCXD2|ENSG00000240891|protein_coding	2.128	1.63246	3.74709e-10	1.68368e-09
AC040162.4|ENSG00000263201|protein_coding	3.5995	-2.21266	3.80544e-10	1.70694e-09
IFNL2|ENSG00000183709|protein_coding	3.40183	-3.34243	3.87956e-10	1.7376e-09
AC011604.2|ENSG00000257046|protein_coding	3.20367	-3.58191	3.91255e-10	1.75108e-09
PLPPR5|ENSG00000117598|protein_coding	2.65546	-2.05416	3.96664e-10	1.7744e-09
BHMG1|ENSG00000237452|protein_coding	2.89021	-2.29871	4.47405e-10	1.99203e-09
MAGEA9B|ENSG00000267978|protein_coding	7.04949	-0.338596	4.63606e-10	2.06164e-09
CT45A10|ENSG00000269586|protein_coding	8.06128	-0.164099	4.95539e-10	2.1977e-09
CCL11|ENSG00000172156|protein_coding	2.16598	1.52764	5.38557e-10	2.378e-09
CHIT1|ENSG00000133063|protein_coding	3.2417	3.9329	5.42323e-10	2.39405e-09
ZFR2|ENSG00000105278|protein_coding	4.29526	0.871992	5.49438e-10	2.42486e-09
HIST1H3I|ENSG00000275379|protein_coding	2.04535	-3.70553	5.52591e-10	2.43818e-09
TLX3|ENSG00000164438|protein_coding	6.4452	0.143176	6.63583e-10	2.90035e-09
COL26A1|ENSG00000160963|protein_coding	2.72026	0.639496	6.68108e-10	2.91872e-09
MAGEB6|ENSG00000176746|protein_coding	5.44347	-2.13133	6.83965e-10	2.98368e-09
BRDT|ENSG00000137948|protein_coding	6.25078	0.46945	7.00807e-10	3.05347e-09
OLR1|ENSG00000173391|protein_coding	2.04344	3.23424	7.42587e-10	3.23007e-09
CPA6|ENSG00000165078|protein_coding	2.21239	0.956189	7.49921e-10	3.25883e-09
HMX2|ENSG00000188816|protein_coding	4.59696	-1.5475	7.62596e-10	3.31312e-09
HOXD4|ENSG00000170166|protein_coding	2.16527	-1.51908	7.85227e-10	3.40735e-09
MYL7|ENSG00000106631|protein_coding	4.46659	-0.989899	8.21442e-10	3.55598e-09
DEC1|ENSG00000173077|protein_coding	2.34304	0.92885	8.25032e-10	3.57067e-09
HIST1H2BI|ENSG00000278588|protein_coding	2.09014	-3.48406	8.50176e-10	3.67685e-09
PRDM13|ENSG00000112238|protein_coding	3.30954	-0.913687	9.78472e-10	4.20859e-09
SMCP|ENSG00000163206|protein_coding	4.95773	-1.57422	1.02433e-09	4.39955e-09
DMRT1|ENSG00000137090|protein_coding	3.60417	-1.29942	1.0652e-09	4.56104e-09
SLCO6A1|ENSG00000205359|protein_coding	2.4042	-1.93419	1.09091e-09	4.66892e-09
RDH8|ENSG00000080511|protein_coding	2.30916	-2.86944	1.13711e-09	4.85061e-09
MMP10|ENSG00000166670|protein_coding	2.8069	7.42779	1.24694e-09	5.2855e-09
NTSR1|ENSG00000101188|protein_coding	3.32922	0.871872	1.29452e-09	5.47818e-09
TSKS|ENSG00000126467|protein_coding	2.60893	1.43442	1.31856e-09	5.57343e-09
SYT1|ENSG00000067715|protein_coding	2.06031	2.04303	1.34528e-09	5.68105e-09
SHISA7|ENSG00000187902|protein_coding	2.69931	-1.74086	1.37539e-09	5.80278e-09
ASIC4|ENSG00000072182|protein_coding	2.30846	-2.36503	1.39612e-09	5.88203e-09
ADD2|ENSG00000075340|protein_coding	2.61236	2.76426	1.42986e-09	6.01859e-09
CALHM1|ENSG00000185933|protein_coding	3.81551	-0.705137	1.47372e-09	6.1931e-09
SERPINA10|ENSG00000140093|protein_coding	2.31935	-2.06416	1.48914e-09	6.25501e-09
IL1A|ENSG00000115008|protein_coding	2.08129	5.51809	1.61186e-09	6.74703e-09
CNTNAP2|ENSG00000174469|protein_coding	2.52924	4.36983	1.69831e-09	7.08759e-09
SMIM24|ENSG00000095932|protein_coding	2.29461	-1.19345	1.93499e-09	8.01803e-09
ZNF541|ENSG00000118156|protein_coding	3.17502	1.33569	2.0021e-09	8.28665e-09
DCSTAMP|ENSG00000164935|protein_coding	2.60303	-0.74118	2.04666e-09	8.46333e-09
PTX4|ENSG00000251692|protein_coding	4.15145	-0.732416	2.13742e-09	8.81046e-09
SLC30A3|ENSG00000115194|protein_coding	2.14791	-0.0192222	2.26079e-09	9.29574e-09
PNMA5|ENSG00000198883|protein_coding	5.32404	2.53219	2.41021e-09	9.89439e-09
CRYBA2|ENSG00000163499|protein_coding	2.76383	-1.38488	2.42516e-09	9.94672e-09
GFY|ENSG00000261949|protein_coding	4.75536	-0.746251	2.45483e-09	1.0057e-08
WT1|ENSG00000184937|protein_coding	3.39481	-1.55915	2.70796e-09	1.1054e-08
SLC22A11|ENSG00000168065|protein_coding	2.92369	-2.01699	2.72459e-09	1.11144e-08
ANXA10|ENSG00000109511|protein_coding	3.54673	0.738066	3.06786e-09	1.24558e-08
TMEM88B|ENSG00000205116|protein_coding	2.55574	-2.33443	3.08909e-09	1.25392e-08
LHX3|ENSG00000107187|protein_coding	3.59059	-0.955559	3.23416e-09	1.30987e-08
CHRM5|ENSG00000184984|protein_coding	2.04481	-1.6312	3.27118e-09	1.32397e-08
CT62|ENSG00000225362|protein_coding	2.57759	-0.805368	3.8662e-09	1.55152e-08
LIN28B|ENSG00000187772|protein_coding	6.19877	-1.06447	4.01198e-09	1.60479e-08
PKHD1|ENSG00000170927|protein_coding	2.87191	-0.525983	4.55902e-09	1.8116e-08
TBX4|ENSG00000121075|protein_coding	2.69356	0.0448508	4.73766e-09	1.87847e-08
NOBOX|ENSG00000106410|protein_coding	7.77683	0.653974	5.25385e-09	2.07586e-08
FOXB1|ENSG00000171956|protein_coding	2.28915	-2.62293	5.62383e-09	2.2148e-08
GCK|ENSG00000106633|protein_coding	2.10473	-0.148757	6.34757e-09	2.48738e-08
DPPA2|ENSG00000163530|protein_coding	5.92399	-1.21515	6.46139e-09	2.52979e-08
STAG3|ENSG00000066923|protein_coding	2.40381	3.02692	6.61635e-09	2.58599e-08
ALPPL2|ENSG00000163286|protein_coding	3.54396	-2.11612	7.08446e-09	2.75705e-08
MEI1|ENSG00000167077|protein_coding	2.12864	2.79644	7.62079e-09	2.95497e-08
HDGFL1|ENSG00000112273|protein_coding	3.84916	-2.70792	7.92704e-09	3.06715e-08
CRYGC|ENSG00000163254|protein_coding	3.39723	-4.20287	8.43216e-09	3.25425e-08
TMSB15A|ENSG00000158164|protein_coding	2.38285	0.291209	8.62475e-09	3.32574e-08
SPATA21|ENSG00000187144|protein_coding	3.91317	-1.74795	9.19931e-09	3.53901e-08
RBM46|ENSG00000151962|protein_coding	4.13948	-2.13345	1.10249e-08	4.20911e-08
CCDC38|ENSG00000165972|protein_coding	2.29054	-1.44368	1.15455e-08	4.39378e-08
AC091980.2|ENSG00000275038|protein_coding	3.7759	-3.78315	1.22136e-08	4.63462e-08
GJB7|ENSG00000164411|protein_coding	2.4556	0.503923	1.25746e-08	4.76463e-08
H2BFWT|ENSG00000123569|protein_coding	3.2535	-2.84962	1.30456e-08	4.93482e-08
MMP8|ENSG00000118113|protein_coding	2.69213	-0.816717	1.32437e-08	5.00663e-08
ZNF280A|ENSG00000169548|protein_coding	4.11132	-1.88867	1.40375e-08	5.29787e-08
SLC5A11|ENSG00000158865|protein_coding	2.50006	-1.51193	1.42084e-08	5.36013e-08
SLCO1B7|ENSG00000205754|protein_coding	2.92122	-3.91171	1.48919e-08	5.60745e-08
NEUROD2|ENSG00000171532|protein_coding	3.43695	-0.82763	1.50437e-08	5.65755e-08
MAGEA1|ENSG00000198681|protein_coding	6.83029	2.42442	1.59918e-08	5.9942e-08
ELAVL2|ENSG00000107105|protein_coding	2.27523	1.94392	1.62494e-08	6.08571e-08
SPANXC|ENSG00000198573|protein_coding	5.56045	-2.26783	1.6443e-08	6.1544e-08
ARL14EPL|ENSG00000268223|protein_coding	3.21858	-3.45852	1.6596e-08	6.20399e-08
KISS1R|ENSG00000116014|protein_coding	2.09875	-2.08659	1.66966e-08	6.2403e-08
SOX30|ENSG00000039600|protein_coding	2.28838	0.15574	1.68571e-08	6.29896e-08
SLC35G5|ENSG00000177710|protein_coding	2.32396	-2.68626	1.68669e-08	6.30133e-08
SPANXD|ENSG00000196406|protein_coding	6.07512	-2.36383	1.69341e-08	6.32513e-08
HTR3E|ENSG00000186038|protein_coding	2.91965	-2.68886	1.7213e-08	6.42269e-08
SSX1|ENSG00000126752|protein_coding	4.40464	-2.66358	1.7444e-08	6.50218e-08
CBS|ENSG00000160200|protein_coding	2.28014	-0.576821	1.86766e-08	6.9402e-08
AMDHD1|ENSG00000139344|protein_coding	2.43787	0.956544	1.88351e-08	6.99429e-08
GATA4|ENSG00000136574|protein_coding	4.31381	0.195309	1.90261e-08	7.05702e-08
TINAG|ENSG00000137251|protein_coding	2.78732	-3.26715	1.93256e-08	7.15934e-08
CXCL9|ENSG00000138755|protein_coding	2.15539	6.97442	1.94709e-08	7.20431e-08
ACOD1|ENSG00000102794|protein_coding	2.61843	-2.34365	2.0488e-08	7.55616e-08
BTBD16|ENSG00000138152|protein_coding	2.39111	0.273307	2.05641e-08	7.57939e-08
NKX2-4|ENSG00000125816|protein_coding	7.03062	-1.33841	2.09988e-08	7.73645e-08
UCHL1|ENSG00000154277|protein_coding	2.24986	5.10426	2.16529e-08	7.96933e-08
SATL1|ENSG00000184788|protein_coding	3.58189	-3.28089	2.2312e-08	8.19358e-08
JAKMIP2|ENSG00000176049|protein_coding	2.19682	1.5224	2.33012e-08	8.53608e-08
IGFL2|ENSG00000204866|protein_coding	2.33404	3.58095	2.51423e-08	9.1605e-08
ERVV-1|ENSG00000269526|protein_coding	3.77569	-2.11268	2.71571e-08	9.83976e-08
PSG6|ENSG00000170848|protein_coding	3.63811	-2.57052	2.72679e-08	9.8773e-08
RBFOX3|ENSG00000167281|protein_coding	2.2405	-2.13518	2.86095e-08	1.03323e-07
TREML4|ENSG00000188056|protein_coding	2.53976	-3.02533	2.93501e-08	1.05934e-07
NEFL|ENSG00000277586|protein_coding	2.15945	5.78401	2.99572e-08	1.08018e-07
CTAG2|ENSG00000126890|protein_coding	7.44762	1.14498	3.02239e-08	1.08871e-07
TMEM235|ENSG00000204278|protein_coding	3.73946	-3.04727	3.05002e-08	1.09801e-07
OR1F1|ENSG00000168124|protein_coding	2.47677	-3.37209	3.09007e-08	1.11176e-07
TFPI2|ENSG00000105825|protein_coding	2.72748	3.69677	3.16132e-08	1.13582e-07
OR6C70|ENSG00000184954|protein_coding	3.89984	-3.178	3.27274e-08	1.1738e-07
GPR149|ENSG00000174948|protein_coding	5.04714	-1.33272	3.38467e-08	1.21174e-07
TMEM114|ENSG00000232258|protein_coding	3.53862	-2.97327	3.49754e-08	1.25116e-07
SPANXB1|ENSG00000227234|protein_coding	5.86227	0.0116917	3.60383e-08	1.28664e-07
NLRP10|ENSG00000182261|protein_coding	2.74906	0.376431	3.88997e-08	1.38167e-07
AXDND1|ENSG00000162779|protein_coding	2.21549	-1.21253	3.89749e-08	1.38384e-07
KCNJ10|ENSG00000177807|protein_coding	2.08822	-0.714514	3.9008e-08	1.38474e-07
RTP3|ENSG00000163825|protein_coding	3.35781	0.0500642	3.93408e-08	1.39546e-07
TAF7L|ENSG00000102387|protein_coding	2.94549	0.43098	3.95922e-08	1.40355e-07
ANKRD34B|ENSG00000189127|protein_coding	3.12357	-0.782869	4.10345e-08	1.45156e-07
TBR1|ENSG00000136535|protein_coding	3.6283	-2.65825	4.25949e-08	1.50411e-07
INSM1|ENSG00000173404|protein_coding	3.74258	0.812153	4.31308e-08	1.52244e-07
NKX2-2|ENSG00000125820|protein_coding	4.71564	-0.855283	4.60762e-08	1.62293e-07
LRAT|ENSG00000121207|protein_coding	2.66041	2.68498	4.63116e-08	1.6309e-07
PDX1|ENSG00000139515|protein_coding	3.28681	-2.24544	4.87991e-08	1.71052e-07
CFHR4|ENSG00000134365|protein_coding	3.39474	-2.91759	5.0548e-08	1.76908e-07
APOC4-APOC2|ENSG00000224916|protein_coding	2.16994	-3.49299	5.06329e-08	1.77137e-07
CGB2|ENSG00000104818|protein_coding	3.43868	-4.18802	5.60497e-08	1.9522e-07
MSI1|ENSG00000135097|protein_coding	2.16144	1.65301	5.75724e-08	2.00456e-07
MEPE|ENSG00000152595|protein_coding	2.26008	-3.75985	5.89788e-08	2.05067e-07
TDRD9|ENSG00000156414|protein_coding	2.52032	0.905761	5.92898e-08	2.06109e-07
PNMA6E|ENSG00000214897|protein_coding	6.74592	-0.405192	5.99085e-08	2.0814e-07
MAGEA8|ENSG00000156009|protein_coding	3.71021	-1.72131	6.08752e-08	2.11376e-07
POU4F1|ENSG00000152192|protein_coding	2.98835	-0.304382	6.14448e-08	2.1315e-07
CCDC155|ENSG00000161609|protein_coding	3.71684	-1.30049	6.15189e-08	2.13327e-07
TAS2R38|ENSG00000257138|protein_coding	2.24916	-3.65916	6.15193e-08	2.13327e-07
NPTX1|ENSG00000171246|protein_coding	2.71827	1.53429	6.58768e-08	2.27782e-07
CGB3|ENSG00000104827|protein_coding	5.16785	-1.92181	6.67321e-08	2.30432e-07
SLC8A2|ENSG00000118160|protein_coding	2.38236	0.419825	6.87049e-08	2.36883e-07
HNF1A|ENSG00000135100|protein_coding	3.1049	-2.22796	6.91167e-08	2.38167e-07
AFF2|ENSG00000155966|protein_coding	2.04778	0.978839	6.97173e-08	2.39917e-07
KLF17|ENSG00000171872|protein_coding	2.21507	-3.12028	7.08352e-08	2.43532e-07
CLEC6A|ENSG00000205846|protein_coding	2.03201	-2.5847	7.7957e-08	2.666e-07
MAP7D2|ENSG00000184368|protein_coding	2.6467	2.37974	8.30699e-08	2.82909e-07
AJAP1|ENSG00000196581|protein_coding	2.08378	3.48086	8.47259e-08	2.88386e-07
CXorf67|ENSG00000187690|protein_coding	6.75216	0.211102	8.54309e-08	2.90568e-07
SCN9A|ENSG00000169432|protein_coding	2.39402	2.98297	8.96522e-08	3.03955e-07
PPP4R3CP|ENSG00000224960|protein_coding	6.03736	-2.39518	9.42015e-08	3.18306e-07
PRKCG|ENSG00000126583|protein_coding	2.48136	-1.85922	1.01712e-07	3.41959e-07
TBPL2|ENSG00000182521|protein_coding	2.03089	-4.05458	1.02713e-07	3.45199e-07
C1QTNF12|ENSG00000184163|protein_coding	2.0558	2.90968	1.09123e-07	3.65316e-07
MAGEA12|ENSG00000213401|protein_coding	5.67082	2.42034	1.09705e-07	3.67062e-07
A4GNT|ENSG00000118017|protein_coding	2.18426	-3.63916	1.13879e-07	3.80254e-07
SOX1|ENSG00000182968|protein_coding	3.56518	-0.336254	1.17685e-07	3.92096e-07
SLC2A14|ENSG00000173262|protein_coding	2.02896	-1.70838	1.19378e-07	3.9718e-07
SPZ1|ENSG00000164299|protein_coding	3.97223	-3.59349	1.41475e-07	4.6672e-07
IDO1|ENSG00000131203|protein_coding	2.10817	5.65854	1.59168e-07	5.22425e-07
KCNG3|ENSG00000171126|protein_coding	2.04057	-0.49078	1.59528e-07	5.23511e-07
TMPRSS15|ENSG00000154646|protein_coding	3.9825	-1.52304	1.6366e-07	5.361e-07
CT45A1|ENSG00000268940|protein_coding	6.66552	-1.13705	1.64407e-07	5.38449e-07
COX7B2|ENSG00000170516|protein_coding	7.35226	-1.10844	1.76368e-07	5.7523e-07
ETV3L|ENSG00000253831|protein_coding	2.08526	-2.44523	1.83545e-07	5.97667e-07
C11orf86|ENSG00000173237|protein_coding	3.77926	-1.82931	2.06888e-07	6.68869e-07
PRAC2|ENSG00000229637|protein_coding	4.14772	-1.90805	2.14553e-07	6.92042e-07
SOST|ENSG00000167941|protein_coding	2.66263	1.37203	2.28031e-07	7.33426e-07
NEFH|ENSG00000100285|protein_coding	2.69863	2.82368	2.30824e-07	7.41488e-07
KIRREL2|ENSG00000126259|protein_coding	2.16567	-1.03288	2.33368e-07	7.49127e-07
BEST2|ENSG00000039987|protein_coding	2.60033	0.351905	2.35888e-07	7.56548e-07
AC004233.2|ENSG00000270168|protein_coding	3.00392	-1.59351	2.37117e-07	7.60085e-07
PAGE1|ENSG00000068985|protein_coding	5.15222	-3.05611	2.53928e-07	8.12104e-07
FOXI3|ENSG00000214336|protein_coding	3.09901	0.0145125	2.58836e-07	8.26923e-07
ZP4|ENSG00000116996|protein_coding	2.85594	-2.57686	2.61588e-07	8.35569e-07
CDK5R2|ENSG00000171450|protein_coding	2.568	-1.86856	2.65805e-07	8.4829e-07
AKR1C3|ENSG00000196139|protein_coding	2.01631	6.823	2.70558e-07	8.62546e-07
SP8|ENSG00000164651|protein_coding	2.62224	-0.486904	2.71878e-07	8.66297e-07
WISP3|ENSG00000112761|protein_coding	2.0884	1.73634	2.72144e-07	8.66991e-07
DCAF4L2|ENSG00000176566|protein_coding	7.68061	-0.953147	2.80699e-07	8.92362e-07
GDPD4|ENSG00000178795|protein_coding	2.04483	-2.81007	3.33407e-07	1.0487e-06
MAGEB1|ENSG00000214107|protein_coding	7.05563	-1.52382	3.47936e-07	1.09174e-06
LUZP4|ENSG00000102021|protein_coding	3.92873	-3.82628	3.62148e-07	1.13397e-06
HNF4A|ENSG00000101076|protein_coding	2.05301	-1.63646	3.81452e-07	1.19154e-06
FSTL5|ENSG00000168843|protein_coding	4.02773	-0.100892	3.91287e-07	1.22078e-06
POU3F2|ENSG00000184486|protein_coding	2.1841	-2.29712	3.95796e-07	1.23379e-06
ELFN2|ENSG00000166897|protein_coding	2.0769	1.12103	4.0045e-07	1.24808e-06
FAM133A|ENSG00000179083|protein_coding	4.02446	0.0917017	4.17728e-07	1.29925e-06
POU6F2|ENSG00000106536|protein_coding	2.93377	1.01208	4.44848e-07	1.37933e-06
VAX1|ENSG00000148704|protein_coding	2.38032	-0.640678	4.5365e-07	1.4048e-06
FTCD|ENSG00000160282|protein_coding	2.60434	-0.837617	4.62877e-07	1.43131e-06
NOTO|ENSG00000214513|protein_coding	2.34904	-3.80111	4.71868e-07	1.45812e-06
SAGE1|ENSG00000181433|protein_coding	5.4162	0.337992	4.9247e-07	1.51893e-06
STPG4|ENSG00000239605|protein_coding	2.41181	-2.53457	5.04516e-07	1.55423e-06
HOXA9|ENSG00000078399|protein_coding	2.10071	1.09701	5.43391e-07	1.66945e-06
TMEM151B|ENSG00000178233|protein_coding	2.44639	-0.533062	5.53956e-07	1.6996e-06
CACNG7|ENSG00000105605|protein_coding	2.79622	-3.09447	5.66208e-07	1.73484e-06
SHCBP1L|ENSG00000157060|protein_coding	4.53577	-1.76814	5.72456e-07	1.75309e-06
MAGEA9|ENSG00000123584|protein_coding	5.91707	-2.08648	5.77263e-07	1.76662e-06
FEZF1|ENSG00000128610|protein_coding	2.94441	-0.330318	5.80961e-07	1.77764e-06
IGFL3|ENSG00000188624|protein_coding	2.80585	1.78901	6.33067e-07	1.9273e-06
TEX15|ENSG00000133863|protein_coding	3.5853	0.0671904	6.55274e-07	1.9929e-06
FGF5|ENSG00000138675|protein_coding	2.53832	-0.0976617	7.0362e-07	2.13063e-06
REG1A|ENSG00000115386|protein_coding	3.76018	-2.67113	7.57758e-07	2.28463e-06
GAGE1|ENSG00000205777|protein_coding	5.88043	-2.34782	7.58443e-07	2.28593e-06
GABRG2|ENSG00000113327|protein_coding	4.7042	-0.812634	7.7664e-07	2.33844e-06
AFP|ENSG00000081051|protein_coding	2.1812	-2.6853	7.76789e-07	2.3385e-06
PIWIL1|ENSG00000125207|protein_coding	2.61559	-1.56544	7.96549e-07	2.39441e-06
CPA2|ENSG00000158516|protein_coding	2.17706	-2.32183	7.98341e-07	2.39939e-06
HMX1|ENSG00000215612|protein_coding	2.66915	-0.27594	8.57685e-07	2.5688e-06
HAVCR1|ENSG00000113249|protein_coding	2.24525	-3.19369	9.99537e-07	2.97056e-06
SERPINA9|ENSG00000170054|protein_coding	2.42394	-0.40522	1.00413e-06	2.98324e-06
IL13RA2|ENSG00000123496|protein_coding	2.27418	1.48778	1.01556e-06	3.01522e-06
FAM178B|ENSG00000168754|protein_coding	2.08366	2.11381	1.08149e-06	3.19889e-06
HOXC12|ENSG00000123407|protein_coding	4.10433	-1.31343	1.21278e-06	3.56799e-06
SEZ6|ENSG00000063015|protein_coding	3.16818	-0.81779	1.25844e-06	3.69592e-06
AKR1C1|ENSG00000187134|protein_coding	2.04972	7.58248	1.27813e-06	3.74564e-06
ROS1|ENSG00000047936|protein_coding	2.42149	1.9494	1.28974e-06	3.77663e-06
SPIB|ENSG00000269404|protein_coding	2.59024	3.26442	1.31231e-06	3.83836e-06
NAA11|ENSG00000156269|protein_coding	4.99993	-1.53925	1.35105e-06	3.94532e-06
PASD1|ENSG00000166049|protein_coding	5.22656	-1.48368	1.43192e-06	4.16801e-06
CSH2|ENSG00000213218|protein_coding	3.20438	-4.26781	1.50144e-06	4.36126e-06
LIM2|ENSG00000105370|protein_coding	3.60287	-1.21726	1.69978e-06	4.9059e-06
FAM163A|ENSG00000143340|protein_coding	2.25368	-1.80317	1.72605e-06	4.97617e-06
TH|ENSG00000180176|protein_coding	2.42677	1.549	1.82159e-06	5.2341e-06
DMRTA2|ENSG00000142700|protein_coding	2.96835	1.657	1.86749e-06	5.35749e-06
SLCO1B1|ENSG00000134538|protein_coding	2.39265	-2.79499	1.90651e-06	5.45895e-06
TMEM202|ENSG00000187806|protein_coding	3.78696	-3.93126	1.9233e-06	5.50366e-06
ADGRG7|ENSG00000144820|protein_coding	4.17991	0.350071	2.13976e-06	6.08964e-06
IGFBPL1|ENSG00000137142|protein_coding	2.17578	-1.50465	2.17135e-06	6.16959e-06
NFE4|ENSG00000230257|protein_coding	3.21268	-1.31836	2.18984e-06	6.21735e-06
TSGA10IP|ENSG00000175513|protein_coding	2.25459	-1.51319	2.43577e-06	6.87882e-06
CCNA1|ENSG00000133101|protein_coding	2.04726	3.79199	2.53966e-06	7.15548e-06
GHSR|ENSG00000121853|protein_coding	4.76675	-2.73495	2.55165e-06	7.1859e-06
NKAIN4|ENSG00000101198|protein_coding	2.09663	-0.719301	2.58289e-06	7.27048e-06
TMEM247|ENSG00000187600|protein_coding	4.7309	-3.21426	2.95026e-06	8.24816e-06
OR2L2|ENSG00000203663|protein_coding	2.91131	-3.4766	3.18865e-06	8.86807e-06
TDRD5|ENSG00000162782|protein_coding	2.36903	1.61176	3.19042e-06	8.87165e-06
MEIOB|ENSG00000162039|protein_coding	3.08796	-3.13726	3.34418e-06	9.28637e-06
FGFBP2|ENSG00000137441|protein_coding	2.99265	3.76742	3.53173e-06	9.76923e-06
DDX53|ENSG00000184735|protein_coding	5.1086	-2.16193	3.86184e-06	1.06245e-05
C19orf81|ENSG00000235034|protein_coding	2.25527	-2.28628	4.15213e-06	1.13833e-05
PRMT8|ENSG00000111218|protein_coding	2.45676	-0.480684	4.46062e-06	1.21885e-05
TENM1|ENSG00000009694|protein_coding	2.07647	1.20631	4.57422e-06	1.24819e-05
MAGEC1|ENSG00000155495|protein_coding	5.73305	1.54161	4.61438e-06	1.25793e-05
HBE1|ENSG00000213931|protein_coding	3.98807	-0.465761	4.68273e-06	1.2753e-05
OR51B4|ENSG00000183251|protein_coding	4.2275	-2.7335	4.98114e-06	1.35129e-05
FAM237A|ENSG00000235118|protein_coding	2.28153	-4.01737	5.20542e-06	1.40833e-05
TSPEAR|ENSG00000175894|protein_coding	2.10513	-0.327335	5.4249e-06	1.46378e-05
DPPA4|ENSG00000121570|protein_coding	2.18071	-2.28262	5.47868e-06	1.47697e-05
OR7D4|ENSG00000174667|protein_coding	5.79659	-2.82397	5.64529e-06	1.51894e-05
TDRD15|ENSG00000218819|protein_coding	4.95397	-1.82386	5.76791e-06	1.55009e-05
IFNB1|ENSG00000171855|protein_coding	2.26412	-4.0829	5.86344e-06	1.57421e-05
SPINK6|ENSG00000178172|protein_coding	2.75513	4.05604	5.95232e-06	1.59704e-05
RFPL3|ENSG00000128276|protein_coding	2.10325	-4.1553	5.99709e-06	1.60834e-05
MROH2A|ENSG00000185038|protein_coding	2.51233	1.44626	6.14519e-06	1.64636e-05
EPHA8|ENSG00000070886|protein_coding	2.15718	-1.29237	6.41807e-06	1.71489e-05
ZPBP2|ENSG00000186075|protein_coding	4.13934	-2.28937	6.5686e-06	1.75201e-05
MUC6|ENSG00000184956|protein_coding	3.30021	1.56185	6.64799e-06	1.77215e-05
AMER2|ENSG00000165566|protein_coding	2.50471	-2.97266	6.7385e-06	1.79521e-05
CDX2|ENSG00000165556|protein_coding	3.21756	-0.750261	7.32956e-06	1.94325e-05
OTP|ENSG00000171540|protein_coding	2.35897	-3.56769	7.75621e-06	2.05066e-05
EVX2|ENSG00000174279|protein_coding	2.52651	-4.10798	8.25582e-06	2.17798e-05
ZG16|ENSG00000174992|protein_coding	2.13233	-3.81119	8.28086e-06	2.18395e-05
PSG1|ENSG00000231924|protein_coding	2.22153	-3.40617	8.38803e-06	2.2106e-05
SALL3|ENSG00000256463|protein_coding	3.42437	0.419085	8.5937e-06	2.26086e-05
PAGE2|ENSG00000234068|protein_coding	5.93476	0.723295	8.62386e-06	2.26813e-05
B4GALNT2|ENSG00000167080|protein_coding	2.19061	2.04229	8.7232e-06	2.29234e-05
CALHM3|ENSG00000183128|protein_coding	2.40608	-1.84289	8.747e-06	2.29785e-05
NEUROG2|ENSG00000178403|protein_coding	2.5217	-2.89517	8.84477e-06	2.32185e-05
TBC1D26|ENSG00000214946|protein_coding	2.17402	-4.21336	9.77357e-06	2.55161e-05
RSPH6A|ENSG00000104941|protein_coding	2.53388	-3.05123	1.00111e-05	2.61023e-05
SULT4A1|ENSG00000130540|protein_coding	2.21481	-0.207586	1.0246e-05	2.66725e-05
TKTL1|ENSG00000007350|protein_coding	4.03639	3.03962	1.03677e-05	2.69546e-05
GRM1|ENSG00000152822|protein_coding	2.49761	-1.24274	1.04378e-05	2.71213e-05
NLRP5|ENSG00000171487|protein_coding	2.58145	-4.15785	1.07077e-05	2.77985e-05
TAC3|ENSG00000166863|protein_coding	2.80984	-1.70428	1.12361e-05	2.90954e-05
GAGE12J|ENSG00000224659|protein_coding	5.08064	-3.30492	1.14467e-05	2.9611e-05
CT45A5|ENSG00000228836|protein_coding	3.48057	-4.05117	1.16315e-05	3.00717e-05
TSPY1|ENSG00000258992|protein_coding	6.02043	-2.59733	1.21501e-05	3.13499e-05
TUBA3E|ENSG00000152086|protein_coding	3.03906	-1.55633	1.25581e-05	3.23381e-05
BEND4|ENSG00000188848|protein_coding	2.25105	-1.51637	1.26785e-05	3.26344e-05
DEFA5|ENSG00000164816|protein_coding	8.43792	1.2715	1.29043e-05	3.31967e-05
NCAN|ENSG00000130287|protein_coding	2.00391	-2.06612	1.52107e-05	3.87992e-05
CACNG5|ENSG00000075429|protein_coding	2.85773	-3.73354	1.56935e-05	3.9952e-05
OLIG2|ENSG00000205927|protein_coding	2.61343	-2.62278	1.80475e-05	4.55604e-05
TGIF2LX|ENSG00000153779|protein_coding	3.84527	-3.99848	1.82968e-05	4.61512e-05
LINGO2|ENSG00000174482|protein_coding	2.09343	-1.11531	1.84975e-05	4.66313e-05
GIP|ENSG00000159224|protein_coding	2.55485	-3.44104	1.86956e-05	4.71045e-05
FAM71E2|ENSG00000180043|protein_coding	2.46514	-4.15553	1.93244e-05	4.85874e-05
SPANXN3|ENSG00000189252|protein_coding	3.27781	-4.15046	1.96934e-05	4.94192e-05
SCN2A|ENSG00000136531|protein_coding	2.06219	1.05455	1.99953e-05	5.01071e-05
TSPY2|ENSG00000168757|protein_coding	5.29748	-3.13387	2.10831e-05	5.26873e-05
R3HDML|ENSG00000101074|protein_coding	3.04919	-4.13241	2.17854e-05	5.43225e-05
HYPM|ENSG00000187516|protein_coding	3.04833	-4.17139	2.31165e-05	5.73887e-05
CHAT|ENSG00000070748|protein_coding	2.73518	-2.6453	2.44984e-05	6.06946e-05
KCNS1|ENSG00000124134|protein_coding	2.0245	2.20515	2.46088e-05	6.09598e-05
CDH18|ENSG00000145526|protein_coding	2.26901	-1.63099	2.51779e-05	6.22927e-05
FFAR1|ENSG00000126266|protein_coding	2.43308	-3.65408	2.60216e-05	6.42777e-05
OR51B5|ENSG00000242180|protein_coding	3.42301	-4.05785	2.62469e-05	6.48048e-05
TBX5|ENSG00000089225|protein_coding	2.60765	-0.762314	2.66538e-05	6.57379e-05
FGF3|ENSG00000186895|protein_coding	5.80796	0.229305	2.67167e-05	6.58659e-05
KCNQ2|ENSG00000075043|protein_coding	2.50891	-1.1187	2.72132e-05	6.70172e-05
CTSE|ENSG00000196188|protein_coding	2.06909	-0.407342	2.91075e-05	7.12943e-05
KRT37|ENSG00000108417|protein_coding	2.01706	-0.484916	3.05552e-05	7.46283e-05
CLEC2L|ENSG00000236279|protein_coding	2.34846	0.471945	3.09955e-05	7.56423e-05
IFITM5|ENSG00000206013|protein_coding	2.57973	-3.96659	3.31144e-05	8.05095e-05
FRG2C|ENSG00000172969|protein_coding	2.5776	-3.27555	3.32453e-05	8.08171e-05
NPHS2|ENSG00000116218|protein_coding	4.32887	-3.15917	3.494e-05	8.4698e-05
C4orf51|ENSG00000237136|protein_coding	2.26302	-2.60712	3.63764e-05	8.79443e-05
FMR1NB|ENSG00000176988|protein_coding	3.37128	-3.58812	3.82683e-05	9.21835e-05
TPTE|ENSG00000274391|protein_coding	3.4872	-4.04631	3.82724e-05	9.21835e-05
AKR1C4|ENSG00000198610|protein_coding	2.21589	-2.49012	3.88459e-05	9.34407e-05
FABP4|ENSG00000170323|protein_coding	2.7867	7.88288	3.90442e-05	9.39053e-05
DPEP3|ENSG00000141096|protein_coding	2.05127	-2.13689	4.05473e-05	9.72748e-05
MCHR2|ENSG00000152034|protein_coding	2.45259	-3.98771	4.258e-05	0.000101841
PAGE2B|ENSG00000238269|protein_coding	3.18536	-2.82134	4.40425e-05	0.000105145
GAGE2A|ENSG00000189064|protein_coding	5.32715	-1.7837	4.47642e-05	0.000106661
VSX2|ENSG00000119614|protein_coding	2.29081	-3.55133	4.50152e-05	0.000107191
DBX1|ENSG00000109851|protein_coding	3.11129	-3.62478	4.64306e-05	0.000110351
XKR7|ENSG00000260903|protein_coding	2.44935	-2.14987	4.67911e-05	0.000111193
CTRB1|ENSG00000168925|protein_coding	2.66003	-3.30296	4.7051e-05	0.000111738
MAJIN|ENSG00000168070|protein_coding	2.36151	-1.63958	4.71848e-05	0.000112011
SOX14|ENSG00000168875|protein_coding	4.8956	0.478208	4.98508e-05	0.000117984
DRGX|ENSG00000165606|protein_coding	2.77206	-1.08316	5.08808e-05	0.000120312
PAGE5|ENSG00000158639|protein_coding	2.82096	-2.68002	5.57195e-05	0.000131086
KCNJ4|ENSG00000168135|protein_coding	2.12464	-2.28255	5.70866e-05	0.000134198
OR6C2|ENSG00000179695|protein_coding	2.5278	-3.94563	5.82207e-05	0.000136686
TEX37|ENSG00000172073|protein_coding	2.18183	-4.20396	6.0062e-05	0.000140663
NKX6-3|ENSG00000165066|protein_coding	3.3388	-2.18244	6.04124e-05	0.000141428
LIN28A|ENSG00000131914|protein_coding	2.52348	-3.20991	6.19322e-05	0.000144818
MUC17|ENSG00000169876|protein_coding	2.31975	-2.89112	6.46521e-05	0.000150633
EVX1|ENSG00000106038|protein_coding	2.32876	-3.95951	6.78352e-05	0.000157583
LGSN|ENSG00000146166|protein_coding	2.38528	-2.32012	6.8654e-05	0.000159362
FOXR2|ENSG00000189299|protein_coding	4.85583	-3.21531	7.04242e-05	0.000163304
CRYGD|ENSG00000118231|protein_coding	4.76582	-3.17538	7.71823e-05	0.000178086
KIR3DL3|ENSG00000242019|protein_coding	2.27515	-4.21732	7.76666e-05	0.000179135
H2BFM|ENSG00000101812|protein_coding	2.32202	-3.6502	7.94577e-05	0.000183033
GABRA5|ENSG00000186297|protein_coding	3.12707	-1.35859	7.96602e-05	0.000183429
CPLX2|ENSG00000145920|protein_coding	3.61136	1.32667	7.9935e-05	0.000183992
MAGEB16|ENSG00000189023|protein_coding	3.46194	-3.90373	9.10734e-05	0.000208017
DCAF8L1|ENSG00000226372|protein_coding	3.31329	-4.12406	9.14566e-05	0.000208813
CCER1|ENSG00000197651|protein_coding	4.21681	-3.34179	9.65024e-05	0.000219862
PSG7|ENSG00000221878|protein_coding	2.12044	-3.99515	9.98297e-05	0.000227072
CCDC144NL|ENSG00000205212|protein_coding	2.41787	-2.52622	0.000102353	0.000232373
ZNF716|ENSG00000182111|protein_coding	2.81028	-3.93372	0.000103488	0.000234655
ZNF560|ENSG00000198028|protein_coding	2.48811	-2.74849	0.00010465	0.000237054
VCX|ENSG00000182583|protein_coding	2.1971	-2.67865	0.000108178	0.000244647
PRORY|ENSG00000183146|protein_coding	3.69908	-3.93158	0.000108292	0.000244852
GAD2|ENSG00000136750|protein_coding	2.34186	-3.78176	0.000108318	0.000244872
RIPPLY2|ENSG00000203877|protein_coding	2.43603	-1.9114	0.000109716	0.000247755
CNTNAP4|ENSG00000152910|protein_coding	2.04268	-2.10137	0.000110997	0.000250489
TSPY3|ENSG00000228927|protein_coding	4.62039	-3.5516	0.000117855	0.000264819
MAGEA2|ENSG00000268606|protein_coding	2.75381	-4.07127	0.000122566	0.000274716
MAGEB10|ENSG00000177689|protein_coding	3.53658	-3.93811	0.000123879	0.000277418
DEFA6|ENSG00000164822|protein_coding	6.01305	-0.409642	0.000125477	0.000280649
CNTNAP5|ENSG00000155052|protein_coding	2.14061	-3.02392	0.000135149	0.000300613
QRFPR|ENSG00000186867|protein_coding	2.47066	0.794487	0.000140865	0.000312574
ALX1|ENSG00000180318|protein_coding	2.00582	-0.290806	0.000144027	0.000319183
TRIM48|ENSG00000150244|protein_coding	5.13146	-1.91482	0.000145027	0.000321202
KCNH6|ENSG00000173826|protein_coding	2.83949	-0.98065	0.000157307	0.000345779
HBQ1|ENSG00000086506|protein_coding	2.53214	-2.52351	0.000158913	0.000348968
TSPY10|ENSG00000236424|protein_coding	4.84455	-3.2389	0.000169209	0.000370008
NPFFR2|ENSG00000056291|protein_coding	2.65047	-1.67175	0.000170033	0.00037172
FGF4|ENSG00000075388|protein_coding	3.68425	-2.42904	0.000173933	0.000379695
SLC35G3|ENSG00000164729|protein_coding	2.03809	-2.18896	0.000176262	0.000384688
CNBD1|ENSG00000176571|protein_coding	2.22921	-4.13377	0.000177679	0.000387546
PRDM9|ENSG00000164256|protein_coding	2.42973	-3.98921	0.000179116	0.000390399
NANOS2|ENSG00000188425|protein_coding	2.54432	-3.996	0.000182303	0.000396772
CTCFL|ENSG00000124092|protein_coding	3.46912	1.00975	0.000189466	0.000411225
CNPY1|ENSG00000146910|protein_coding	2.11133	-3.03572	0.000194465	0.000421166
TBX20|ENSG00000164532|protein_coding	2.81667	-2.29743	0.000232266	0.000497795
MPPED1|ENSG00000186732|protein_coding	2.10048	0.801492	0.000234629	0.000502325
FLJ22763|ENSG00000241224|protein_coding	3.50845	-4.02472	0.000244011	0.000520872
ACTL6B|ENSG00000077080|protein_coding	2.19318	-2.68591	0.000245156	0.000522884
LYPD4|ENSG00000273111|protein_coding	2.46526	-3.28388	0.000253614	0.000539462
DNMT3L|ENSG00000142182|protein_coding	2.49073	-3.71246	0.000263661	0.000559519
REG3A|ENSG00000172016|protein_coding	2.74789	-4.01605	0.000275467	0.00058266
IL31|ENSG00000204671|protein_coding	2.7076	-3.90289	0.000301588	0.000634937
FRG2B|ENSG00000225899|protein_coding	2.22164	-4.04985	0.000316461	0.000663634
NPPB|ENSG00000120937|protein_coding	2.3987	-4.1917	0.000316721	0.000664042
SEPT14|ENSG00000154997|protein_coding	2.36931	-3.92275	0.000323741	0.000677565
KRT38|ENSG00000171360|protein_coding	3.27946	1.06452	0.000324873	0.000679532
AMER3|ENSG00000178171|protein_coding	2.19844	-3.68705	0.000328205	0.000686117
ESX1|ENSG00000123576|protein_coding	2.92725	-4.03566	0.000328529	0.000686714
DMRTC2|ENSG00000142025|protein_coding	2.64042	-3.16098	0.000341299	0.000711189
RPL10L|ENSG00000165496|protein_coding	2.14842	-2.80876	0.000351315	0.000730631
OR56A3|ENSG00000184478|protein_coding	3.20514	-3.91141	0.000361823	0.000751623
OR11H4|ENSG00000176198|protein_coding	2.61838	-4.04207	0.000369205	0.000765814
SHH|ENSG00000164690|protein_coding	2.01427	0.984041	0.000373681	0.000774479
PTH|ENSG00000152266|protein_coding	3.46976	-3.93878	0.000378893	0.000783934
ALX3|ENSG00000156150|protein_coding	2.35222	-2.16329	0.000381664	0.000789307
F11|ENSG00000088926|protein_coding	3.42785	-2.47583	0.000426569	0.000875078
OR9A4|ENSG00000258083|protein_coding	2.03743	-3.82004	0.000444756	0.000910351
XAGE5|ENSG00000171405|protein_coding	3.34851	-3.73874	0.000458785	0.000937132
SLC6A19|ENSG00000174358|protein_coding	2.47459	-3.64967	0.000459157	0.000937786
MORC1|ENSG00000114487|protein_coding	3.24524	-2.6603	0.000461791	0.000942846
CT55|ENSG00000169551|protein_coding	2.73009	-3.25419	0.000508584	0.00103106
XAGE3|ENSG00000171402|protein_coding	4.31156	-2.50889	0.000528416	0.00106911
VCX3A|ENSG00000169059|protein_coding	2.50244	-3.18292	0.000536946	0.0010848
NPS|ENSG00000214285|protein_coding	6.04115	-0.161661	0.000571322	0.00114988
SLITRK1|ENSG00000178235|protein_coding	2.82533	-2.42635	0.000640946	0.00128161
APOA4|ENSG00000110244|protein_coding	3.42091	-3.19536	0.000651435	0.00130143
ZNF735|ENSG00000223614|protein_coding	2.62519	-4.15771	0.000726898	0.0014417
DCAF8L2|ENSG00000189186|protein_coding	3.16088	-3.54155	0.000832737	0.00163425
GHRH|ENSG00000118702|protein_coding	3.51045	-1.31021	0.000845997	0.00165829
OBP2B|ENSG00000171102|protein_coding	2.67611	-1.81576	0.000913913	0.0017812
ANKRD63|ENSG00000230778|protein_coding	2.05362	-3.48356	0.000950247	0.00184724
ASCL4|ENSG00000187855|protein_coding	2.0224	-1.68613	0.00100135	0.0019392
ZIC3|ENSG00000156925|protein_coding	2.57426	-3.88015	0.00105144	0.00202784
MAGEC3|ENSG00000165509|protein_coding	2.28351	-3.99356	0.00105717	0.00203717
LGALS14|ENSG00000006659|protein_coding	3.2674	-3.79067	0.00107113	0.0020623
RFX4|ENSG00000111783|protein_coding	2.08789	-2.70551	0.00109861	0.00211208
RTL1|ENSG00000254656|protein_coding	2.55783	-1.43253	0.00121113	0.00231073
AMBN|ENSG00000178522|protein_coding	2.71662	-3.55678	0.00132496	0.0025115
MS4A12|ENSG00000071203|protein_coding	2.72466	-3.947	0.00150414	0.00282511
NR0B1|ENSG00000169297|protein_coding	2.91905	-0.340486	0.00152396	0.00285879
C7orf33|ENSG00000170279|protein_coding	2.10127	-4.14809	0.00186012	0.00344127
HMX3|ENSG00000188620|protein_coding	2.10219	-4.10895	0.00263739	0.00475345
MAEL|ENSG00000143194|protein_coding	2.00067	-0.985917	0.00268376	0.00482861
XAGE2|ENSG00000155622|protein_coding	2.97109	-2.83086	0.00292323	0.00523061
GSX2|ENSG00000180613|protein_coding	2.82118	-3.10527	0.00294254	0.00526257
DEFB118|ENSG00000131068|protein_coding	2.74285	-3.46072	0.00297726	0.00532099
NTS|ENSG00000133636|protein_coding	2.08998	6.38141	0.00311441	0.0055453
GPR151|ENSG00000173250|protein_coding	2.59463	-3.24319	0.00329839	0.00584988
SGCZ|ENSG00000185053|protein_coding	2.0604	-3.08922	0.00347767	0.00614017
FAM9C|ENSG00000187268|protein_coding	2.36756	-2.46958	0.00354614	0.00625253
H2AFB1|ENSG00000274183|protein_coding	2.39401	-4.1219	0.00363375	0.00639268
PHOX2A|ENSG00000165462|protein_coding	2.21917	-3.55638	0.00374066	0.00656574
CLPS|ENSG00000137392|protein_coding	2.02089	-4.12368	0.00404739	0.00705459
FTHL17|ENSG00000132446|protein_coding	3.43705	-0.836924	0.00416501	0.00723592
PRAC1|ENSG00000159182|protein_coding	2.46227	-3.67416	0.00429331	0.00743742
ALPI|ENSG00000163295|protein_coding	2.24585	-4.11441	0.00504957	0.00863759
SLC18A3|ENSG00000187714|protein_coding	2.13751	-0.320598	0.00566903	0.00960917
CT83|ENSG00000204019|protein_coding	2.52385	-1.91608	0.00643841	0.0108221
ADAD1|ENSG00000164113|protein_coding	2.39716	-3.92319	0.0171272	0.0265372
UCN3|ENSG00000178473|protein_coding	2.18282	-1.20465	0.0293763	0.0434313
FEZF2|ENSG00000153266|protein_coding	2.17581	-2.73949	0.0307802	0.0452998

## Sheet: Downregulated Genes
Gene	logFC	logCPM	PValue	FDR
CST2|ENSG00000170369|protein_coding	-9.93198	4.58818	2.83567e-284	5.13483e-280
PM20D1|ENSG00000162877|protein_coding	-6.49148	-0.120766	2.73766e-267	2.47868e-263
CA6|ENSG00000131686|protein_coding	-10.036	4.3993	1.50257e-261	9.06953e-258
CST4|ENSG00000101441|protein_coding	-10.976	5.57402	9.53173e-249	4.31501e-245
PRH1|ENSG00000231887|protein_coding	-9.15828	5.0863	1.91439e-248	6.93317e-245
LCN1|ENSG00000160349|protein_coding	-10.9191	6.40218	1.9181e-231	5.78884e-228
KLK1|ENSG00000167748|protein_coding	-5.91632	4.57201	3.2715e-217	8.46291e-214
KRT35|ENSG00000197079|protein_coding	-8.82614	-0.0653486	1.40209e-213	3.17364e-210
THRSP|ENSG00000151365|protein_coding	-8.12729	0.724521	1.06099e-208	2.13472e-205
PRR27|ENSG00000187533|protein_coding	-12.7635	4.79408	4.91954e-179	8.90831e-176
ACSM6|ENSG00000173124|protein_coding	-6.12303	-2.51906	3.36452e-167	5.53861e-164
HTN1|ENSG00000126550|protein_coding	-13.2846	6.92228	2.90959e-161	4.39058e-158
BPIFA2|ENSG00000131050|protein_coding	-12.9032	6.09479	3.22251e-159	4.48871e-156
DGAT2L6|ENSG00000184210|protein_coding	-8.77784	-0.775088	7.50914e-159	9.71253e-156
CCL28|ENSG00000151882|protein_coding	-4.12258	3.99064	2.93198e-155	3.53948e-152
AMY1B|ENSG00000174876|protein_coding	-9.40408	-0.904112	4.93388e-153	5.58392e-150
NXPE4|ENSG00000137634|protein_coding	-7.10435	-0.533122	5.99776e-150	6.38867e-147
LPO|ENSG00000167419|protein_coding	-7.91108	3.9139	9.88036e-150	9.93964e-147
KRT71|ENSG00000139648|protein_coding	-6.03346	0.11923	3.70535e-149	3.53139e-146
PLIN1|ENSG00000166819|protein_coding	-5.4412	0.799907	4.59249e-149	4.15804e-146
GPD1|ENSG00000167588|protein_coding	-5.09309	2.45107	6.00112e-148	5.17468e-145
AWAT2|ENSG00000147160|protein_coding	-8.31313	-0.239928	2.5562e-147	2.10399e-144
KRT85|ENSG00000135443|protein_coding	-7.54774	1.94299	1.9044e-142	1.49934e-139
OMG|ENSG00000126861|protein_coding	-4.52724	-0.176667	2.15609e-141	1.62677e-138
MPO|ENSG00000005381|protein_coding	-4.54842	-0.289473	2.47522e-140	1.79285e-137
AWAT1|ENSG00000204195|protein_coding	-7.56476	-1.34871	1.04342e-138	7.26705e-136
ZG16B|ENSG00000162078|protein_coding	-7.37297	8.22807	3.50044e-138	2.34763e-135
CLCNKB|ENSG00000184908|protein_coding	-5.52558	-0.0832122	1.70181e-130	1.10058e-127
EMP1|ENSG00000134531|protein_coding	-3.13044	9.09191	1.45397e-128	9.07878e-126
CLEC3B|ENSG00000163815|protein_coding	-3.48	2.14314	9.81272e-128	5.92296e-125
AGFG2|ENSG00000106351|protein_coding	-2.29837	4.53025	9.41181e-126	5.49771e-123
KRT25|ENSG00000204897|protein_coding	-6.52605	-0.0531845	3.88169e-123	2.19655e-120
STATH|ENSG00000126549|protein_coding	-9.8087	8.94729	1.09676e-121	6.01824e-119
SEC14L6|ENSG00000214491|protein_coding	-4.54566	-0.398859	4.20834e-121	2.24131e-118
NUCB2|ENSG00000070081|protein_coding	-2.07786	5.73004	2.23324e-120	1.15541e-117
CST5|ENSG00000170367|protein_coding	-11.1374	3.71378	7.29293e-120	3.66834e-117
RSPH4A|ENSG00000111834|protein_coding	-4.25915	-0.184013	3.25172e-119	1.59141e-116
CIDEC|ENSG00000187288|protein_coding	-5.47945	-0.718421	1.51009e-117	7.19596e-115
GPD1L|ENSG00000152642|protein_coding	-2.65693	4.54279	2.75668e-117	1.27995e-114
SMCO1|ENSG00000214097|protein_coding	-5.42178	-0.103653	4.4712e-116	2.02411e-113
CALML6|ENSG00000169885|protein_coding	-4.97745	0.342955	3.48165e-114	1.5377e-111
PLIN4|ENSG00000167676|protein_coding	-4.40222	3.41826	6.26629e-114	2.70167e-111
SH3BGRL2|ENSG00000198478|protein_coding	-3.68151	4.67842	3.57299e-113	1.50464e-110
FNDC5|ENSG00000160097|protein_coding	-4.78374	2.49784	5.79434e-113	2.38463e-110
HTN3|ENSG00000205649|protein_coding	-13.2396	8.36196	1.6489e-112	6.63518e-110
NOSTRIN|ENSG00000163072|protein_coding	-2.41421	1.30974	2.61135e-112	1.02796e-109
KRT83|ENSG00000170523|protein_coding	-6.82354	0.726135	1.64374e-111	6.33296e-109
CAB39L|ENSG00000102547|protein_coding	-2.13669	2.9863	6.3904e-111	2.41078e-108
AC018630.6|ENSG00000275778|protein_coding	-3.91851	-2.4755	3.76574e-110	1.39163e-107
RSPH1|ENSG00000160188|protein_coding	-4.55225	0.732717	3.09984e-109	1.12264e-106
NRG2|ENSG00000158458|protein_coding	-3.83623	-0.268879	1.13734e-108	4.03823e-106
ELOVL3|ENSG00000119915|protein_coding	-4.43537	1.54637	1.04686e-107	3.64548e-105
PRB4|ENSG00000230657|protein_coding	-9.51631	1.92629	2.19797e-107	7.50959e-105
FSD2|ENSG00000186628|protein_coding	-5.05563	-0.134155	3.17891e-107	1.06599e-104
SLC25A4|ENSG00000151729|protein_coding	-3.13817	5.22994	1.04011e-106	3.42443e-104
FBP2|ENSG00000130957|protein_coding	-5.40252	1.16004	1.40652e-106	4.54807e-104
PRB3|ENSG00000197870|protein_coding	-6.82864	4.6707	3.48649e-105	1.1076e-102
FAM166B|ENSG00000215187|protein_coding	-3.36621	-0.642385	6.75912e-105	2.11025e-102
SLC2A4|ENSG00000181856|protein_coding	-4.29807	2.28134	6.65484e-102	2.04247e-99
C16orf89|ENSG00000153446|protein_coding	-4.75828	0.305457	4.09301e-101	1.23527e-98
NEK10|ENSG00000163491|protein_coding	-3.47971	-0.487275	2.01253e-100	5.97425e-98
PIFO|ENSG00000173947|protein_coding	-3.8922	0.681474	2.19321e-99	6.40559e-97
KRTAP1-1|ENSG00000188581|protein_coding	-6.88624	-2.42297	3.61058e-99	1.03778e-96
NDRG2|ENSG00000165795|protein_coding	-2.85308	6.75497	9.54731e-99	2.70129e-96
HSD3B1|ENSG00000203857|protein_coding	-9.1244	-0.269305	2.97248e-98	8.28087e-96
ACSBG1|ENSG00000103740|protein_coding	-4.18691	0.5814	1.37066e-97	3.76058e-95
ZMYND10|ENSG00000004838|protein_coding	-4.15531	0.784832	6.52181e-97	1.76264e-94
KRT84|ENSG00000161849|protein_coding	-6.15093	4.13148	9.09802e-97	2.42275e-94
C1orf189|ENSG00000163263|protein_coding	-4.23172	-2.55351	2.75721e-96	7.23588e-94
LRTM1|ENSG00000144771|protein_coding	-5.61677	-1.80577	1.45297e-95	3.75863e-93
VWA3B|ENSG00000168658|protein_coding	-4.03576	-0.238629	2.20445e-95	5.62229e-93
MYOC|ENSG00000034971|protein_coding	-6.60763	0.802527	1.21807e-94	3.06345e-92
ROPN1L|ENSG00000145491|protein_coding	-4.18286	-0.656618	2.13109e-94	5.28627e-92
AQP7|ENSG00000165269|protein_coding	-4.11092	-0.172852	2.25397e-94	5.51551e-92
FAM107A|ENSG00000168309|protein_coding	-3.49538	2.59517	1.90171e-93	4.59148e-91
KRTAP13-1|ENSG00000198390|protein_coding	-8.45231	-1.98657	1.82084e-92	4.3384e-90
SCGB3A2|ENSG00000164265|protein_coding	-6.14427	1.32471	2.38785e-92	5.61547e-90
KRTAP1-5|ENSG00000221852|protein_coding	-5.07322	-1.46667	3.92208e-92	9.10526e-90
PFKFB1|ENSG00000158571|protein_coding	-2.8631	-0.998572	5.46792e-92	1.25333e-89
FABP7|ENSG00000164434|protein_coding	-5.26475	0.668971	4.80738e-91	1.08815e-88
ASPA|ENSG00000108381|protein_coding	-3.7151	-0.702307	6.61184e-91	1.47811e-88
TMEM232|ENSG00000186952|protein_coding	-3.14322	-1.11616	8.81608e-91	1.94685e-88
KRTAP4-6|ENSG00000198090|protein_coding	-8.02361	-2.6425	2.52292e-90	5.50422e-88
LRRC46|ENSG00000141294|protein_coding	-3.23275	0.459804	3.91884e-90	8.44789e-88
ENO3|ENSG00000108515|protein_coding	-4.84821	6.15392	2.32804e-89	4.95954e-87
MSTN|ENSG00000138379|protein_coding	-4.27941	-2.01167	7.98646e-89	1.68161e-86
NME5|ENSG00000112981|protein_coding	-4.09009	-1.448	3.91246e-88	8.07177e-86
EDN3|ENSG00000124205|protein_coding	-5.99923	0.926599	3.92266e-88	8.07177e-86
COX7A1|ENSG00000161281|protein_coding	-3.52843	3.66902	6.13286e-88	1.2478e-85
PYGM|ENSG00000068976|protein_coding	-5.79983	6.11318	1.26186e-87	2.53886e-85
C9orf24|ENSG00000164972|protein_coding	-4.02463	-0.303956	1.32949e-87	2.64554e-85
KRTAP16-1|ENSG00000212657|protein_coding	-5.96471	-3.24339	1.9567e-87	3.85131e-85
KRTAP3-3|ENSG00000212899|protein_coding	-8.25533	-2.02327	8.24565e-87	1.60551e-84
PRR4|ENSG00000111215|protein_coding	-6.08847	5.99062	1.56153e-86	3.00811e-84
WDR38|ENSG00000136918|protein_coding	-4.51406	-0.660342	1.53743e-85	2.9305e-83
MYLK3|ENSG00000140795|protein_coding	-5.06162	2.18381	4.37362e-85	8.24973e-83
AMY1A|ENSG00000237763|protein_coding	-7.00035	-3.57142	5.98005e-85	1.11636e-82
CFTR|ENSG00000001626|protein_coding	-5.0924	1.64903	7.33435e-85	1.35521e-82
ATP2A1|ENSG00000196296|protein_coding	-5.44825	6.58864	1.04937e-84	1.9194e-82
KRTAP4-12|ENSG00000213416|protein_coding	-7.81553	-3.11808	5.47222e-84	9.90909e-82
TEKT1|ENSG00000167858|protein_coding	-4.64504	-0.209642	6.98359e-84	1.25207e-81
CFAP43|ENSG00000197748|protein_coding	-3.56292	0.247472	7.0737e-84	1.25579e-81
KRT31|ENSG00000094796|protein_coding	-3.57976	3.07086	3.83308e-83	6.73878e-81
PIP|ENSG00000159763|protein_coding	-8.40375	5.52411	4.86584e-83	8.47218e-81
ATP6V1B1|ENSG00000116039|protein_coding	-4.24752	2.0014	7.20442e-83	1.24245e-80
PEBP4|ENSG00000134020|protein_coding	-5.13345	0.947801	2.8616e-82	4.88847e-80
GNA14|ENSG00000156049|protein_coding	-2.74949	0.44997	4.62821e-82	7.83249e-80
SH3BGR|ENSG00000185437|protein_coding	-3.35477	2.52607	6.27937e-82	1.05284e-79
SRD5A2|ENSG00000277893|protein_coding	-4.29849	-1.25292	8.84583e-82	1.46954e-79
OBSCN|ENSG00000154358|protein_coding	-3.17911	6.18986	1.32207e-81	2.17637e-79
MT1A|ENSG00000205362|protein_coding	-4.03103	-0.720988	7.94996e-81	1.29692e-78
DNAH9|ENSG00000007174|protein_coding	-3.63213	0.96381	8.39215e-81	1.35683e-78
LYZ|ENSG00000090382|protein_coding	-3.941	8.62334	1.37247e-80	2.19935e-78
PRH2|ENSG00000134551|protein_coding	-8.3181	7.59507	1.53047e-80	2.43103e-78
EXTL1|ENSG00000158008|protein_coding	-4.43895	0.243392	3.24502e-80	5.10964e-78
DNAH12|ENSG00000174844|protein_coding	-4.27617	-1.01953	3.78122e-80	5.90262e-78
RPL3L|ENSG00000140986|protein_coding	-3.98903	3.19214	4.63695e-80	7.17657e-78
CRISP3|ENSG00000096006|protein_coding	-6.19905	5.58184	5.66255e-79	8.6166e-77
EFHB|ENSG00000163576|protein_coding	-3.48353	-1.00811	6.40515e-79	9.66538e-77
ATP2B2|ENSG00000157087|protein_coding	-4.2729	0.56937	8.37487e-79	1.25332e-76
ADH1B|ENSG00000196616|protein_coding	-5.35677	2.04141	9.10093e-79	1.35082e-76
KRT36|ENSG00000126337|protein_coding	-6.44579	4.19018	1.22634e-78	1.80541e-76
IDI2|ENSG00000148377|protein_coding	-4.54336	-3.74901	1.37669e-78	2.01041e-76
DLG2|ENSG00000150672|protein_coding	-3.03173	0.539483	2.25328e-78	3.26419e-76
ATP6V0A4|ENSG00000105929|protein_coding	-3.95974	2.48174	6.37198e-78	9.15744e-76
TMEM52|ENSG00000178821|protein_coding	-3.27902	1.67825	7.91101e-78	1.12797e-75
CAPN5|ENSG00000149260|protein_coding	-2.61361	4.02871	9.06315e-78	1.28215e-75
COQ8A|ENSG00000163050|protein_coding	-2.77211	5.65017	1.87722e-77	2.63509e-75
CA3|ENSG00000164879|protein_coding	-5.06639	4.21717	2.59737e-77	3.61793e-75
KRTAP10-3|ENSG00000212935|protein_coding	-6.99009	-3.36142	4.93684e-77	6.77244e-75
ADH4|ENSG00000198099|protein_coding	-4.23854	-2.43261	7.75769e-77	1.05621e-74
CATIP|ENSG00000158428|protein_coding	-3.43747	-2.01237	1.48986e-76	2.01331e-74
KRTAP1-3|ENSG00000221880|protein_coding	-7.6858	-2.39113	3.61005e-76	4.84228e-74
C10orf107|ENSG00000183346|protein_coding	-4.034	-1.60856	2.9712e-75	3.95607e-73
GPT|ENSG00000167701|protein_coding	-3.14829	1.72206	4.0118e-75	5.30261e-73
SLC6A1|ENSG00000157103|protein_coding	-3.29199	0.333332	1.71161e-74	2.24593e-72
CFAP52|ENSG00000166596|protein_coding	-3.26735	-0.729695	1.9396e-74	2.52678e-72
CDNF|ENSG00000185267|protein_coding	-2.36184	-0.128939	3.51545e-74	4.54699e-72
SMR3B|ENSG00000171201|protein_coding	-11.4551	8.09258	9.94566e-74	1.27728e-71
CYP3A4|ENSG00000160868|protein_coding	-3.98655	-2.08999	5.26388e-73	6.71256e-71
PDK4|ENSG00000004799|protein_coding	-4.12513	4.92708	6.17123e-73	7.81459e-71
CD300LG|ENSG00000161649|protein_coding	-3.73389	-1.96438	7.2272e-73	9.0882e-71
KRTAP9-3|ENSG00000204873|protein_coding	-7.68304	-2.98524	9.54513e-73	1.19202e-70
TUSC5|ENSG00000184811|protein_coding	-4.80525	-1.48511	2.00825e-72	2.49078e-70
CFAP221|ENSG00000163075|protein_coding	-4.29628	-1.18436	3.2404e-72	3.99164e-70
COQ10A|ENSG00000135469|protein_coding	-2.05514	2.60292	4.79583e-72	5.86777e-70
RGN|ENSG00000130988|protein_coding	-3.02675	-0.698199	5.90614e-72	7.17775e-70
HYDIN|ENSG00000157423|protein_coding	-4.2191	-0.955123	6.19129e-72	7.47412e-70
ACTN3|ENSG00000248746|protein_coding	-4.42856	0.0811132	6.65268e-72	7.97793e-70
ENPP3|ENSG00000154269|protein_coding	-3.91699	-0.326864	9.21653e-72	1.09798e-69
NEK5|ENSG00000197168|protein_coding	-2.28068	-0.760464	1.11085e-71	1.31472e-69
KRTAP10-9|ENSG00000221837|protein_coding	-7.37419	-3.56529	4.66059e-71	5.48013e-69
DNAI2|ENSG00000171595|protein_coding	-4.03402	-0.992583	5.07664e-71	5.93083e-69
C2orf88|ENSG00000187699|protein_coding	-2.54335	1.0215	8.25512e-71	9.58229e-69
FAM180B|ENSG00000196666|protein_coding	-4.04524	-2.5198	1.06627e-70	1.22981e-68
ECT2L|ENSG00000203734|protein_coding	-3.2292	-0.956449	1.24167e-70	1.42305e-68
CAPN3|ENSG00000092529|protein_coding	-3.46202	1.33782	2.12325e-70	2.4153e-68
DNASE2B|ENSG00000137976|protein_coding	-5.24831	-0.674821	2.13412e-70	2.4153e-68
SLC5A5|ENSG00000105641|protein_coding	-4.32345	0.923757	3.07262e-70	3.45584e-68
C1QTNF7|ENSG00000163145|protein_coding	-3.26984	-0.358016	3.30123e-70	3.69004e-68
TNXB|ENSG00000168477|protein_coding	-3.48366	4.02891	4.5083e-70	5.00836e-68
MAL|ENSG00000172005|protein_coding	-4.91211	7.4837	8.33357e-70	9.20148e-68
MYRIP|ENSG00000170011|protein_coding	-3.48728	0.0219831	9.07842e-70	9.96316e-68
KLHL33|ENSG00000185271|protein_coding	-4.68919	-1.19468	1.15579e-69	1.26078e-67
FABP9|ENSG00000205186|protein_coding	-5.32653	-2.5358	2.10259e-69	2.27986e-67
RSPH9|ENSG00000172426|protein_coding	-2.04813	-0.215871	2.20127e-69	2.37265e-67
KRT4|ENSG00000170477|protein_coding	-5.45558	11.1296	2.46725e-69	2.64361e-67
KRT76|ENSG00000185069|protein_coding	-5.69421	4.48857	4.52563e-69	4.82059e-67
MUC22|ENSG00000261272|protein_coding	-5.76886	2.13371	5.23193e-69	5.54034e-67
PLIN5|ENSG00000214456|protein_coding	-3.28416	0.852964	5.43116e-69	5.69694e-67
CNGA4|ENSG00000132259|protein_coding	-3.61775	-2.20901	5.44273e-69	5.69694e-67
MYOM1|ENSG00000101605|protein_coding	-4.36576	4.58362	1.36675e-68	1.42236e-66
SLC38A3|ENSG00000188338|protein_coding	-3.56082	0.449898	2.41203e-68	2.49583e-66
KRTAP2-2|ENSG00000214518|protein_coding	-7.26904	-3.39001	4.60041e-68	4.7332e-66
HAO2|ENSG00000116882|protein_coding	-4.31772	-2.2591	5.15739e-68	5.27627e-66
KRTAP4-2|ENSG00000244537|protein_coding	-6.72966	-3.36023	6.63075e-68	6.74548e-66
ACOX2|ENSG00000168306|protein_coding	-2.46646	0.756679	8.19293e-68	8.28813e-66
C1orf194|ENSG00000179902|protein_coding	-5.18528	-1.09615	1.49203e-67	1.50099e-65
KRTAP9-9|ENSG00000198083|protein_coding	-7.15952	-3.41174	2.50993e-67	2.51104e-65
PHKG1|ENSG00000164776|protein_coding	-3.49151	1.82507	2.74152e-67	2.72766e-65
TCEAL6|ENSG00000204071|protein_coding	-3.87553	-3.91616	2.90526e-67	2.87478e-65
TPPP2|ENSG00000179636|protein_coding	-3.69598	-3.44641	3.64713e-67	3.58925e-65
SLC13A2|ENSG00000007216|protein_coding	-4.64376	0.298096	7.91223e-67	7.74457e-65
PERM1|ENSG00000187642|protein_coding	-2.48562	3.19091	1.08008e-66	1.05151e-64
TESC|ENSG00000088992|protein_coding	-3.28367	1.85988	1.12044e-66	1.08497e-64
PHYH|ENSG00000107537|protein_coding	-2.16526	3.86451	1.56356e-66	1.506e-64
ASB14|ENSG00000239388|protein_coding	-2.23615	-0.103195	2.07899e-66	1.99187e-64
FAM3D|ENSG00000198643|protein_coding	-4.10395	4.65771	2.54078e-66	2.40882e-64
PLEKHB1|ENSG00000021300|protein_coding	-3.09334	1.93286	2.95844e-66	2.79018e-64
TIMP4|ENSG00000157150|protein_coding	-3.20618	-0.0955721	3.22441e-66	3.02526e-64
KRT33A|ENSG00000006059|protein_coding	-3.9997	-0.708597	3.53904e-66	3.30335e-64
CAPN14|ENSG00000214711|protein_coding	-4.24745	4.45304	6.16045e-66	5.72068e-64
NT5C1A|ENSG00000116981|protein_coding	-5.12266	-1.8749	1.01746e-65	9.38407e-64
CST1|ENSG00000170373|protein_coding	-5.08796	5.55503	1.26612e-65	1.15792e-63
CCDC170|ENSG00000120262|protein_coding	-2.94566	0.722507	1.81797e-65	1.65426e-63
KRT33B|ENSG00000131738|protein_coding	-4.5628	0.0289237	1.90916e-65	1.72856e-63
TMEM190|ENSG00000160472|protein_coding	-4.19491	-1.22822	2.72409e-65	2.45412e-63
FITM1|ENSG00000139914|protein_coding	-3.88811	1.62466	3.96201e-65	3.55169e-63
ANGPTL1|ENSG00000116194|protein_coding	-3.60172	1.42153	6.59135e-65	5.87961e-63
KRTAP8-1|ENSG00000183640|protein_coding	-8.02823	-3.18463	8.74908e-65	7.7661e-63
LDB3|ENSG00000122367|protein_coding	-4.61739	5.07011	1.59444e-64	1.40156e-62
PMEL|ENSG00000185664|protein_coding	-2.60646	1.73873	1.83855e-64	1.60833e-62
DYNLRB2|ENSG00000168589|protein_coding	-3.21946	-1.61397	2.19475e-64	1.9107e-62
SORBS1|ENSG00000095637|protein_coding	-2.76076	3.82503	3.8087e-64	3.2999e-62
MAP3K19|ENSG00000176601|protein_coding	-3.88434	-1.47106	4.55685e-64	3.9293e-62
PRB1|ENSG00000251655|protein_coding	-6.81587	-0.437869	5.49554e-64	4.71626e-62
NIPSNAP3B|ENSG00000165028|protein_coding	-2.75885	0.217845	5.92047e-64	5.05697e-62
ERICH3|ENSG00000178965|protein_coding	-5.05229	-0.153265	8.15514e-64	6.93301e-62
KRTAP10-5|ENSG00000241123|protein_coding	-7.38176	-3.54655	9.16952e-64	7.75895e-62
CYP4F8|ENSG00000186526|protein_coding	-4.64752	-2.01587	1.03922e-63	8.75266e-62
ADPRHL1|ENSG00000153531|protein_coding	-2.81652	2.54462	1.10147e-63	9.234e-62
ZNF106|ENSG00000103994|protein_coding	-2.01301	6.56698	1.90241e-63	1.5875e-61
RORC|ENSG00000143365|protein_coding	-3.09925	2.54418	2.65689e-63	2.20692e-61
RRAGD|ENSG00000025039|protein_coding	-2.40575	4.31858	4.84519e-63	4.00625e-61
NCMAP|ENSG00000184454|protein_coding	-3.67937	0.443677	6.34102e-63	5.21553e-61
S100A1|ENSG00000160678|protein_coding	-3.69236	4.04738	6.36532e-63	5.21553e-61
TMPRSS11B|ENSG00000185873|protein_coding	-5.18962	5.10409	6.93186e-63	5.65415e-61
AC131097.2|ENSG00000216921|protein_coding	-4.07966	-0.161675	8.60123e-63	6.98435e-61
OPRPN|ENSG00000171199|protein_coding	-7.88208	-1.71739	1.26755e-62	1.02467e-60
KRTAP4-4|ENSG00000171396|protein_coding	-7.68833	-3.31468	1.63888e-62	1.31285e-60
KRT78|ENSG00000170423|protein_coding	-4.16787	7.05613	1.64577e-62	1.31285e-60
CASC1|ENSG00000118307|protein_coding	-3.26109	-1.30086	1.66289e-62	1.32068e-60
LRRC26|ENSG00000184709|protein_coding	-5.2934	-0.432692	2.24459e-62	1.77489e-60
IL17D|ENSG00000172458|protein_coding	-2.8456	0.22283	2.34879e-62	1.84921e-60
PACRG|ENSG00000112530|protein_coding	-3.53387	-1.08424	3.14468e-62	2.45447e-60
ETNPPL|ENSG00000164089|protein_coding	-5.277	-1.78656	4.35112e-62	3.38155e-60
KRTAP10-10|ENSG00000221859|protein_coding	-7.27373	-3.26514	5.44114e-62	4.21061e-60
CLIC5|ENSG00000112782|protein_coding	-3.34444	2.59512	6.11352e-62	4.71079e-60
KRTAP10-7|ENSG00000272804|protein_coding	-7.82518	-3.19115	7.14793e-62	5.48452e-60
CGNL1|ENSG00000128849|protein_coding	-2.9791	3.57482	9.86687e-62	7.53879e-60
SORBS2|ENSG00000154556|protein_coding	-2.87804	3.61239	1.28221e-61	9.75554e-60
STMND1|ENSG00000230873|protein_coding	-4.40553	-1.98078	1.29651e-61	9.82311e-60
DRC1|ENSG00000157856|protein_coding	-3.77493	-0.799781	4.86996e-61	3.67439e-59
HSPB6|ENSG00000004776|protein_coding	-4.19275	5.23504	5.45086e-61	4.09561e-59
SLC25A34|ENSG00000162461|protein_coding	-3.09432	1.38641	5.71203e-61	4.27411e-59
GREM2|ENSG00000180875|protein_coding	-3.49651	0.400429	6.31824e-61	4.70826e-59
SLC46A2|ENSG00000119457|protein_coding	-3.13302	-1.87659	6.51952e-61	4.83834e-59
MAPT|ENSG00000186868|protein_coding	-3.32796	2.82651	9.85088e-61	7.28081e-59
GPR12|ENSG00000132975|protein_coding	-5.03672	-1.91728	1.39321e-60	1.02554e-58
CYP2F1|ENSG00000197446|protein_coding	-5.00104	0.0944188	2.22462e-60	1.62433e-58
PLAC9|ENSG00000189129|protein_coding	-2.74545	1.67192	3.30005e-60	2.39989e-58
FRZB|ENSG00000162998|protein_coding	-2.97732	2.52663	3.48231e-60	2.5223e-58
SCN7A|ENSG00000136546|protein_coding	-3.60808	-1.0441	4.15614e-60	2.99838e-58
CHRNA10|ENSG00000129749|protein_coding	-2.38355	-0.210808	4.38877e-60	3.15364e-58
ANKRD66|ENSG00000230062|protein_coding	-5.48755	-2.19336	4.92038e-60	3.52167e-58
ERBB4|ENSG00000178568|protein_coding	-4.02978	0.0102837	8.8092e-60	6.2802e-58
CASQ1|ENSG00000143318|protein_coding	-4.95338	4.32685	9.39306e-60	6.67018e-58
DEPTOR|ENSG00000155792|protein_coding	-2.74799	3.5141	1.19992e-59	8.48756e-58
CFAP77|ENSG00000188523|protein_coding	-3.93553	-1.83498	1.2996e-59	9.15687e-58
KRTAP10-1|ENSG00000215455|protein_coding	-6.06479	-3.66519	1.38263e-59	9.70411e-58
TMEM213|ENSG00000214128|protein_coding	-5.7603	1.24773	1.79351e-59	1.25393e-57
C5orf49|ENSG00000215217|protein_coding	-4.20726	-0.884093	2.29962e-59	1.59546e-57
ZMYND12|ENSG00000066185|protein_coding	-2.57662	-1.07975	3.09334e-59	2.13795e-57
CAPSL|ENSG00000152611|protein_coding	-4.71761	-1.06517	3.37502e-59	2.32376e-57
SPHKAP|ENSG00000153820|protein_coding	-5.42164	-2.79272	3.69391e-59	2.53368e-57
SPINK9|ENSG00000204909|protein_coding	-4.92212	-1.03566	3.72821e-59	2.54756e-57
MRAP|ENSG00000170262|protein_coding	-3.41115	-3.76623	4.53151e-59	3.08483e-57
HPGD|ENSG00000164120|protein_coding	-3.22838	4.19193	5.36566e-59	3.639e-57
TTC25|ENSG00000204815|protein_coding	-2.81782	-0.133626	5.78659e-59	3.90983e-57
MYZAP|ENSG00000263155|protein_coding	-2.83703	1.30276	9.46196e-59	6.36941e-57
ZBTB16|ENSG00000109906|protein_coding	-3.67843	0.814197	9.51163e-59	6.37913e-57
KRTAP2-4|ENSG00000213417|protein_coding	-7.55649	-3.52432	1.09826e-58	7.33845e-57
LSMEM2|ENSG00000179564|protein_coding	-3.51073	-2.73767	1.12193e-58	7.46909e-57
C6orf58|ENSG00000184530|protein_coding	-5.68213	4.14001	2.39712e-58	1.57844e-56
TMEM182|ENSG00000170417|protein_coding	-2.29432	2.99227	4.42317e-58	2.89151e-56
CDHR3|ENSG00000128536|protein_coding	-2.73534	1.28282	4.93779e-58	3.20479e-56
CARNS1|ENSG00000172508|protein_coding	-2.86087	1.51396	1.12558e-57	7.27926e-56
CFD|ENSG00000197766|protein_coding	-2.47101	4.27929	1.28883e-57	8.3054e-56
TMEM72|ENSG00000187783|protein_coding	-4.17829	-3.8969	1.73607e-57	1.11478e-55
DPCR1|ENSG00000168631|protein_coding	-4.4361	-1.41465	1.81524e-57	1.15741e-55
DRC7|ENSG00000159625|protein_coding	-4.18712	-1.76028	2.05871e-57	1.30804e-55
CFAP73|ENSG00000186710|protein_coding	-2.84762	-0.993679	2.40884e-57	1.52515e-55
CHI3L2|ENSG00000064886|protein_coding	-3.29468	4.12087	3.5149e-57	2.21769e-55
ESRRG|ENSG00000196482|protein_coding	-3.77737	0.519844	3.57793e-57	2.24963e-55
MYOZ3|ENSG00000164591|protein_coding	-4.23646	2.76939	3.69831e-57	2.31727e-55
AZGP1|ENSG00000160862|protein_coding	-4.48743	5.71761	4.1222e-57	2.57396e-55
CCDC81|ENSG00000149201|protein_coding	-2.4004	-0.871702	4.29299e-57	2.67139e-55
NME9|ENSG00000181322|protein_coding	-2.57037	-1.59744	6.61651e-57	4.10314e-55
MYLK4|ENSG00000145949|protein_coding	-2.58816	1.22354	7.43981e-57	4.59795e-55
PADI1|ENSG00000142623|protein_coding	-3.75421	4.32713	8.60204e-57	5.28019e-55
PKLR|ENSG00000143627|protein_coding	-4.06841	-0.850013	1.04017e-56	6.36328e-55
CFAP65|ENSG00000181378|protein_coding	-4.84324	-0.90217	1.16002e-56	7.07263e-55
FHL1|ENSG00000022267|protein_coding	-3.55131	7.4372	1.20498e-56	7.29756e-55
SEC14L5|ENSG00000103184|protein_coding	-2.82301	0.441985	1.80973e-56	1.09235e-54
PPIL6|ENSG00000185250|protein_coding	-2.33436	0.376628	3.61289e-56	2.1735e-54
HSD11B2|ENSG00000176387|protein_coding	-2.21057	3.52231	3.68205e-56	2.20777e-54
KLHL38|ENSG00000175946|protein_coding	-3.93783	-0.0150874	3.93748e-56	2.35313e-54
SCIN|ENSG00000006747|protein_coding	-3.03469	3.12927	4.47398e-56	2.66496e-54
DNAH6|ENSG00000115423|protein_coding	-3.35287	-0.535652	8.15946e-56	4.84431e-54
GADL1|ENSG00000144644|protein_coding	-3.97193	-1.7884	1.2058e-55	7.1355e-54
LINGO4|ENSG00000213171|protein_coding	-3.64569	-1.88099	2.1453e-55	1.26127e-53
LRRC18|ENSG00000165383|protein_coding	-4.16032	-3.07719	2.44332e-55	1.43183e-53
CLCA4|ENSG00000016602|protein_coding	-3.95337	6.07011	2.85929e-55	1.67019e-53
PLN|ENSG00000198523|protein_coding	-3.71102	2.1844	3.25273e-55	1.89391e-53
ABRA|ENSG00000174429|protein_coding	-5.00522	0.896967	3.36413e-55	1.95249e-53
SMTNL1|ENSG00000214872|protein_coding	-3.98426	2.35087	4.21453e-55	2.43823e-53
KBTBD13|ENSG00000234438|protein_coding	-4.94479	-3.58109	4.90273e-55	2.82734e-53
UPK3A|ENSG00000100373|protein_coding	-3.26055	-2.10204	5.90357e-55	3.39371e-53
KRTAP4-3|ENSG00000196156|protein_coding	-7.35301	-3.78575	6.53299e-55	3.74365e-53
KRTAP10-4|ENSG00000215454|protein_coding	-6.21593	-3.92884	6.69471e-55	3.82422e-53
ACACB|ENSG00000076555|protein_coding	-2.28575	3.32065	1.43845e-54	8.13984e-53
KY|ENSG00000174611|protein_coding	-3.61744	0.594996	1.46965e-54	8.29045e-53
KRTAP4-9|ENSG00000212722|protein_coding	-7.39665	-2.7248	1.55017e-54	8.71756e-53
KRTAP4-7|ENSG00000240871|protein_coding	-7.0987	-2.724	2.00413e-54	1.12355e-52
CCDC17|ENSG00000159588|protein_coding	-2.64966	0.53268	2.56667e-54	1.43448e-52
CYP3A5|ENSG00000106258|protein_coding	-3.05376	2.4055	3.04036e-54	1.694e-52
CFAP45|ENSG00000213085|protein_coding	-2.38481	0.907857	5.32073e-54	2.94641e-52
MC5R|ENSG00000176136|protein_coding	-4.12959	-3.48481	5.37583e-54	2.96785e-52
MORN5|ENSG00000185681|protein_coding	-5.29975	-1.82623	6.62598e-54	3.64691e-52
WDR63|ENSG00000162643|protein_coding	-2.78933	-0.574167	6.80999e-54	3.73683e-52
LRRN4CL|ENSG00000177363|protein_coding	-2.55247	0.969296	8.03116e-54	4.3936e-52
MYOZ1|ENSG00000177791|protein_coding	-4.63487	5.03639	9.38611e-54	5.11939e-52
KIAA2012|ENSG00000182329|protein_coding	-4.00214	-2.22361	1.05957e-53	5.76176e-52
CHRM1|ENSG00000168539|protein_coding	-4.75508	-0.14706	1.26993e-53	6.88498e-52
SPX|ENSG00000134548|protein_coding	-3.98174	-0.736733	1.85916e-53	1.00196e-51
KRTAP26-1|ENSG00000197683|protein_coding	-6.61241	-3.51094	2.11489e-53	1.1364e-51
LMOD1|ENSG00000163431|protein_coding	-2.58114	2.92909	2.22398e-53	1.19148e-51
MLANA|ENSG00000120215|protein_coding	-2.51904	-0.518239	3.9059e-53	2.08637e-51
CKMT2|ENSG00000131730|protein_coding	-4.07747	3.47364	3.93302e-53	2.09468e-51
C1orf158|ENSG00000157330|protein_coding	-4.83685	-2.41832	5.70582e-53	3.02994e-51
PDE4DIP|ENSG00000178104|protein_coding	-2.30903	6.09593	7.46864e-53	3.95445e-51
SELENBP1|ENSG00000143416|protein_coding	-2.65936	3.86712	8.14854e-53	4.30186e-51
LACRT|ENSG00000135413|protein_coding	-8.66682	-1.19311	1.28472e-52	6.74311e-51
AMPD1|ENSG00000116748|protein_coding	-4.25197	2.31111	1.5133e-52	7.91988e-51
UGT2B11|ENSG00000213759|protein_coding	-5.80574	-3.35913	1.73385e-52	9.04801e-51
CFL2|ENSG00000165410|protein_coding	-2.11732	4.74656	1.89038e-52	9.83649e-51
TMEM210|ENSG00000185863|protein_coding	-4.34865	-3.82521	2.25316e-52	1.16906e-50
TCTEX1D4|ENSG00000188396|protein_coding	-2.94331	-2.61494	2.64867e-52	1.37035e-50
MYH15|ENSG00000144821|protein_coding	-3.22409	0.168508	2.88025e-52	1.48591e-50
GNG7|ENSG00000176533|protein_coding	-2.39147	1.77766	2.97765e-52	1.5318e-50
SYNM|ENSG00000182253|protein_coding	-2.56308	5.12605	3.29617e-52	1.68836e-50
KRTAP24-1|ENSG00000188694|protein_coding	-6.6544	-4.02342	3.30064e-52	1.68836e-50
FAM81B|ENSG00000153347|protein_coding	-4.85135	-1.53686	3.74711e-52	1.91134e-50
KRTAP4-5|ENSG00000198271|protein_coding	-6.88172	-3.92378	3.76387e-52	1.9145e-50
TMEM38A|ENSG00000072954|protein_coding	-2.878	3.73881	3.9848e-52	2.0212e-50
SNTN|ENSG00000188817|protein_coding	-5.54144	-0.501828	4.93165e-52	2.49448e-50
C11orf88|ENSG00000183644|protein_coding	-3.54932	-0.797226	5.65402e-52	2.85189e-50
PPP1R3C|ENSG00000119938|protein_coding	-3.10857	4.10836	7.19126e-52	3.6172e-50
SASH1|ENSG00000111961|protein_coding	-2.14758	5.50065	7.56863e-52	3.79647e-50
FBXO40|ENSG00000163833|protein_coding	-5.19755	1.67585	8.59546e-52	4.28778e-50
PKIA|ENSG00000171033|protein_coding	-3.07748	4.04559	1.35689e-51	6.75015e-50
POPDC2|ENSG00000121577|protein_coding	-2.6254	1.48274	1.45367e-51	7.21182e-50
AKAP14|ENSG00000186471|protein_coding	-4.51889	-2.334	2.87493e-51	1.42238e-49
F10|ENSG00000126218|protein_coding	-2.35855	0.211832	2.97121e-51	1.46601e-49
ASCL3|ENSG00000176009|protein_coding	-5.16502	-2.74779	3.18836e-51	1.56888e-49
SERPINA5|ENSG00000188488|protein_coding	-3.51386	0.622972	3.5571e-51	1.74558e-49
LRRC2|ENSG00000163827|protein_coding	-3.88885	1.84675	3.75121e-51	1.83586e-49
RGS22|ENSG00000132554|protein_coding	-3.21356	-1.55782	3.95124e-51	1.92855e-49
MB|ENSG00000198125|protein_coding	-4.52915	7.55677	5.05711e-51	2.46167e-49
HMGCS2|ENSG00000134240|protein_coding	-4.71049	0.47992	5.50765e-51	2.6738e-49
SYPL2|ENSG00000143028|protein_coding	-3.89777	2.62116	5.91377e-51	2.86327e-49
MOGAT1|ENSG00000124003|protein_coding	-4.02491	-4.18864	6.23366e-51	3.00211e-49
MUC7|ENSG00000171195|protein_coding	-7.37641	8.24883	6.59192e-51	3.16622e-49
GALNT16|ENSG00000100626|protein_coding	-3.1292	1.30634	7.30959e-51	3.50164e-49
TPM2|ENSG00000198467|protein_coding	-2.88834	8.16406	8.85886e-51	4.23262e-49
SAXO2|ENSG00000188659|protein_coding	-2.71395	-0.130075	8.92274e-51	4.25192e-49
KRTAP2-1|ENSG00000212725|protein_coding	-7.38742	-3.74218	9.16466e-51	4.35574e-49
DCDC2B|ENSG00000222046|protein_coding	-3.0978	-2.62284	1.1665e-50	5.51512e-49
UCP3|ENSG00000175564|protein_coding	-2.97109	1.47105	1.27202e-50	5.99838e-49
ITM2A|ENSG00000078596|protein_coding	-2.25414	3.34489	1.4603e-50	6.86833e-49
CSN2|ENSG00000135222|protein_coding	-5.41645	-3.17737	1.91749e-50	8.99533e-49
CFAP61|ENSG00000089101|protein_coding	-2.85049	-0.455644	2.2435e-50	1.04975e-48
LDLRAD1|ENSG00000203985|protein_coding	-4.31646	0.193884	2.35085e-50	1.09714e-48
ADHFE1|ENSG00000147576|protein_coding	-2.49106	1.31762	2.74526e-50	1.27792e-48
CCL14|ENSG00000276409|protein_coding	-3.14092	-0.966142	2.81705e-50	1.30798e-48
LRRC39|ENSG00000122477|protein_coding	-3.31598	1.4062	3.01059e-50	1.39426e-48
TRNP1|ENSG00000253368|protein_coding	-2.37957	4.20143	3.19793e-50	1.47725e-48
STOML3|ENSG00000133115|protein_coding	-4.3009	-1.04244	3.5256e-50	1.62447e-48
CCDC33|ENSG00000140481|protein_coding	-4.57538	-2.08397	3.60404e-50	1.6564e-48
DNAI1|ENSG00000122735|protein_coding	-4.76436	-1.05149	3.62769e-50	1.66304e-48
TYRP1|ENSG00000107165|protein_coding	-3.88065	0.976329	4.9624e-50	2.26346e-48
KRTAP4-11|ENSG00000212721|protein_coding	-5.70324	-3.7944	7.52988e-50	3.42591e-48
HBA2|ENSG00000188536|protein_coding	-3.25843	2.77409	7.90159e-50	3.58602e-48
KRT32|ENSG00000108759|protein_coding	-3.21248	-0.255342	1.17922e-49	5.33834e-48
DHRS7C|ENSG00000184544|protein_coding	-5.68893	0.522999	1.5271e-49	6.8788e-48
LRRC10B|ENSG00000204950|protein_coding	-3.17661	0.0742582	2.48941e-49	1.11857e-47
KRTAP10-8|ENSG00000187766|protein_coding	-6.53166	-4.09353	2.9649e-49	1.32892e-47
FABP3|ENSG00000121769|protein_coding	-3.03072	3.48134	3.72343e-49	1.66069e-47
CMYA5|ENSG00000164309|protein_coding	-3.95091	6.50806	4.1373e-49	1.84074e-47
PPP1R12B|ENSG00000077157|protein_coding	-2.08982	5.17875	4.42981e-49	1.96606e-47
VIP|ENSG00000146469|protein_coding	-3.38678	-2.23045	4.84993e-49	2.14725e-47
C2orf73|ENSG00000177994|protein_coding	-3.69646	-3.22253	6.02877e-49	2.66266e-47
C9orf135|ENSG00000204711|protein_coding	-5.41383	-2.01934	9.95855e-49	4.36633e-47
SPATA18|ENSG00000163071|protein_coding	-2.15221	2.62482	2.1538e-48	9.35275e-47
RYR1|ENSG00000196218|protein_coding	-2.895	6.50017	2.71995e-48	1.1783e-46
TNNC2|ENSG00000101470|protein_coding	-4.38288	5.70174	3.15932e-48	1.36537e-46
CFAP161|ENSG00000156206|protein_coding	-2.5998	-1.81097	3.16942e-48	1.36647e-46
TAC1|ENSG00000006128|protein_coding	-4.26432	-3.17736	3.29882e-48	1.41888e-46
FAM26D|ENSG00000164451|protein_coding	-4.53038	-3.78234	3.52131e-48	1.51099e-46
KRTAP3-2|ENSG00000212900|protein_coding	-5.81008	-1.37073	4.51345e-48	1.93214e-46
KRTAP11-1|ENSG00000182591|protein_coding	-6.22498	-0.393088	4.82157e-48	2.05917e-46
MUC21|ENSG00000204544|protein_coding	-4.99987	6.53434	4.99657e-48	2.12889e-46
FXYD1|ENSG00000266964|protein_coding	-3.2334	0.706375	6.53199e-48	2.77655e-46
ARMC3|ENSG00000165309|protein_coding	-4.78275	-0.841565	1.04101e-47	4.41466e-46
KRTAP4-8|ENSG00000204880|protein_coding	-5.4739	-3.08085	1.10954e-47	4.6943e-46
METTL21C|ENSG00000139780|protein_coding	-4.57508	-4.13298	1.15867e-47	4.89073e-46
KRTAP13-2|ENSG00000182816|protein_coding	-6.35417	-0.801678	1.54181e-47	6.49282e-46
CEACAM1|ENSG00000079385|protein_coding	-2.61912	5.14832	1.56405e-47	6.5712e-46
IL22|ENSG00000127318|protein_coding	-4.53204	-2.56935	1.68722e-47	7.07228e-46
SHROOM3|ENSG00000138771|protein_coding	-2.05275	4.54616	1.86088e-47	7.76426e-46
LTF|ENSG00000012223|protein_coding	-4.83694	8.76102	2.02058e-47	8.4112e-46
TCTE1|ENSG00000146221|protein_coding	-3.48087	-2.09436	3.55491e-47	1.47643e-45
KLHL31|ENSG00000124743|protein_coding	-2.97628	2.0399	3.78835e-47	1.56978e-45
SPATA4|ENSG00000150628|protein_coding	-3.5589	-3.18125	4.32374e-47	1.78754e-45
ANK2|ENSG00000145362|protein_coding	-2.69611	2.86191	4.73951e-47	1.95497e-45
PRKN|ENSG00000185345|protein_coding	-2.51231	0.610052	5.44599e-47	2.24127e-45
PIH1D3|ENSG00000080572|protein_coding	-5.03994	-2.97498	5.7019e-47	2.34127e-45
TMEM132C|ENSG00000181234|protein_coding	-3.68007	-0.86508	6.28546e-47	2.57505e-45
KRTAP7-1|ENSG00000274749|protein_coding	-5.96342	-3.55575	6.40888e-47	2.61968e-45
ASB11|ENSG00000165192|protein_coding	-4.88486	0.2799	6.50705e-47	2.65382e-45
FAM216B|ENSG00000179813|protein_coding	-5.04842	-0.120317	6.92192e-47	2.81668e-45
DNALI1|ENSG00000163879|protein_coding	-2.56046	1.29163	8.23394e-47	3.34305e-45
VWA3A|ENSG00000175267|protein_coding	-3.58132	-1.77528	1.04942e-46	4.24171e-45
FMO2|ENSG00000094963|protein_coding	-3.5925	4.94351	1.09368e-46	4.41078e-45
MYLK2|ENSG00000101306|protein_coding	-3.50367	1.95298	1.12697e-46	4.53492e-45
KRTAP3-1|ENSG00000212901|protein_coding	-5.4272	-0.637288	1.14579e-46	4.60043e-45
MYL3|ENSG00000160808|protein_coding	-4.49891	3.55391	1.16161e-46	4.65362e-45
HOPX|ENSG00000171476|protein_coding	-2.81019	6.96041	1.2922e-46	5.16538e-45
TCHH|ENSG00000159450|protein_coding	-4.06901	5.49141	2.29511e-46	9.14913e-45
KRTAP12-1|ENSG00000187175|protein_coding	-6.15776	-3.80969	2.2989e-46	9.14913e-45
C15orf62|ENSG00000188277|protein_coding	-2.44964	2.77725	2.37349e-46	9.42526e-45
WFDC2|ENSG00000101443|protein_coding	-4.0221	6.33968	2.55347e-46	1.01178e-44
PPL|ENSG00000118898|protein_coding	-2.3422	9.33726	3.08923e-46	1.22139e-44
ANKS1B|ENSG00000185046|protein_coding	-2.48786	-1.58934	3.29427e-46	1.29962e-44
KCNB1|ENSG00000158445|protein_coding	-3.31585	-0.18452	3.32939e-46	1.31062e-44
SPINK5|ENSG00000133710|protein_coding	-3.13929	8.44264	4.45212e-46	1.74732e-44
PIGR|ENSG00000162896|protein_coding	-4.74894	7.09292	4.45803e-46	1.74732e-44
KRTAP12-2|ENSG00000221864|protein_coding	-6.38513	-3.67737	4.52351e-46	1.76915e-44
CCDC160|ENSG00000203952|protein_coding	-3.87198	-1.34201	5.87463e-46	2.29262e-44
ATP1A2|ENSG00000018625|protein_coding	-4.20288	4.7567	6.10114e-46	2.37081e-44
LDHD|ENSG00000166816|protein_coding	-2.27558	2.92962	6.67275e-46	2.58184e-44
C9orf152|ENSG00000188959|protein_coding	-3.72736	0.534805	8.85351e-46	3.41832e-44
PPP1R1A|ENSG00000135447|protein_coding	-4.32315	2.28854	9.20578e-46	3.54677e-44
CAND2|ENSG00000144712|protein_coding	-2.81717	2.54277	1.0376e-45	3.98915e-44
LRRC71|ENSG00000160838|protein_coding	-3.2905	-1.71029	1.15831e-45	4.4438e-44
MAP1LC3C|ENSG00000197769|protein_coding	-2.69676	-1.72866	1.70574e-45	6.51638e-44
NPY5R|ENSG00000164129|protein_coding	-3.89804	-3.69854	1.90347e-45	7.25643e-44
DNAH7|ENSG00000118997|protein_coding	-2.75025	-0.63968	1.99792e-45	7.58457e-44
AQP5|ENSG00000161798|protein_coding	-4.30114	3.90909	2.13379e-45	8.08339e-44
CAP2|ENSG00000112186|protein_coding	-2.38029	3.91723	2.1679e-45	8.19549e-44
KRTAP10-11|ENSG00000243489|protein_coding	-5.96984	-3.81228	2.46443e-45	9.27772e-44
CCDC173|ENSG00000154479|protein_coding	-2.60104	-1.72455	2.58554e-45	9.69359e-44
VSIG2|ENSG00000019102|protein_coding	-3.34558	1.85087	2.5856e-45	9.69359e-44
CDHR4|ENSG00000187492|protein_coding	-3.32469	-0.874525	3.11408e-45	1.16028e-43
AQP4|ENSG00000171885|protein_coding	-4.3368	-0.216814	3.20301e-45	1.19097e-43
WDR78|ENSG00000152763|protein_coding	-2.21966	0.649005	4.59132e-45	1.7002e-43
CLDN11|ENSG00000013297|protein_coding	-2.56636	1.30639	8.39284e-45	3.10158e-43
C2orf54|ENSG00000172478|protein_coding	-2.9492	5.17527	9.84628e-45	3.63129e-43
SPAG6|ENSG00000077327|protein_coding	-4.27057	-0.276154	1.57363e-44	5.77998e-43
CRNN|ENSG00000143536|protein_coding	-4.74801	8.89453	1.80121e-44	6.6025e-43
CTNNA3|ENSG00000183230|protein_coding	-3.90497	0.551803	2.09354e-44	7.65856e-43
GPX3|ENSG00000211445|protein_coding	-2.44725	6.63031	2.96023e-44	1.08072e-42
TLE2|ENSG00000065717|protein_coding	-2.37685	3.46049	3.01062e-44	1.09691e-42
XIRP1|ENSG00000168334|protein_coding	-3.85775	4.81885	4.11322e-44	1.49263e-42
GBP6|ENSG00000183347|protein_coding	-2.5891	7.31191	4.18865e-44	1.51696e-42
C1orf141|ENSG00000203963|protein_coding	-4.43665	-3.55866	4.95634e-44	1.79141e-42
VEGFD|ENSG00000165197|protein_coding	-2.89827	-0.76891	1.45581e-43	5.23053e-42
C1orf87|ENSG00000162598|protein_coding	-5.36839	-1.85825	2.11733e-43	7.54737e-42
LY6G6D|ENSG00000244355|protein_coding	-4.32143	-3.03194	3.42603e-43	1.21883e-41
ADGB|ENSG00000118492|protein_coding	-4.1419	-2.6874	4.56042e-43	1.61605e-41
GDF10|ENSG00000266524|protein_coding	-3.28362	0.104404	4.95732e-43	1.75326e-41
MYH7|ENSG00000092054|protein_coding	-5.01523	8.05917	5.51412e-43	1.94639e-41
LAMB4|ENSG00000091128|protein_coding	-3.20052	0.827935	5.58282e-43	1.9668e-41
KCNJ16|ENSG00000153822|protein_coding	-4.01644	-0.766615	6.23798e-43	2.19335e-41
ART1|ENSG00000129744|protein_coding	-4.605	-1.81304	6.88959e-43	2.41777e-41
ADIPOQ|ENSG00000181092|protein_coding	-5.67343	1.0794	6.96706e-43	2.44022e-41
DNAAF1|ENSG00000154099|protein_coding	-2.70113	-0.261252	7.64906e-43	2.67392e-41
KIF19|ENSG00000196169|protein_coding	-2.42811	-0.0177993	8.51806e-43	2.96625e-41
SMIM5|ENSG00000204323|protein_coding	-2.5768	2.57565	9.4209e-43	3.27435e-41
LSMEM1|ENSG00000181016|protein_coding	-2.11257	-0.00411229	1.06545e-42	3.69602e-41
PLPP7|ENSG00000160539|protein_coding	-2.70493	2.07242	1.47948e-42	5.12244e-41
TXLNB|ENSG00000164440|protein_coding	-3.28563	3.11455	1.76513e-42	6.0998e-41
SPNS2|ENSG00000183018|protein_coding	-2.37475	5.14822	1.78777e-42	6.16627e-41
ELANE|ENSG00000197561|protein_coding	-3.02782	-3.09412	2.00708e-42	6.90955e-41
ASB16|ENSG00000161664|protein_coding	-2.30601	0.349896	2.84905e-42	9.77094e-41
DUSP13|ENSG00000079393|protein_coding	-3.50408	2.16732	4.41318e-42	1.51066e-40
COBL|ENSG00000106078|protein_coding	-2.73316	3.775	4.54864e-42	1.55409e-40
PPARGC1A|ENSG00000109819|protein_coding	-2.91327	2.40262	4.86124e-42	1.65776e-40
MLIP|ENSG00000146147|protein_coding	-2.81785	2.58311	4.92868e-42	1.6776e-40
FAM47E|ENSG00000189157|protein_coding	-2.20308	-1.45395	6.07007e-42	2.05837e-40
NR3C2|ENSG00000151623|protein_coding	-2.86509	1.69099	7.09566e-42	2.40165e-40
KRT13|ENSG00000171401|protein_coding	-3.88088	12.2254	7.62286e-42	2.57048e-40
PADI2|ENSG00000117115|protein_coding	-3.18963	5.32614	7.67001e-42	2.58157e-40
SRL|ENSG00000185739|protein_coding	-3.74291	4.15804	7.93225e-42	2.66488e-40
HBG2|ENSG00000196565|protein_coding	-3.84502	-2.783	1.34413e-41	4.50732e-40
SLC16A6|ENSG00000108932|protein_coding	-2.17551	2.5211	1.4081e-41	4.71311e-40
ARSF|ENSG00000062096|protein_coding	-3.83711	-0.592732	1.51812e-41	5.07197e-40
C6orf118|ENSG00000112539|protein_coding	-4.30156	-1.94236	1.98046e-41	6.59232e-40
ANKRD23|ENSG00000163126|protein_coding	-2.73286	1.1557	2.37791e-41	7.90075e-40
SLC36A2|ENSG00000186335|protein_coding	-3.90891	-0.780063	2.87851e-41	9.53408e-40
GDF5|ENSG00000125965|protein_coding	-3.07941	-1.23374	2.88002e-41	9.53408e-40
CRACR2B|ENSG00000177685|protein_coding	-2.39248	2.75444	3.17295e-41	1.04846e-39
FAM92B|ENSG00000153789|protein_coding	-3.61647	-0.483244	4.69244e-41	1.54212e-39
TGM7|ENSG00000159495|protein_coding	-4.13082	-0.953893	6.20274e-41	2.03477e-39
SLC7A14|ENSG00000013293|protein_coding	-3.69556	-3.16039	6.94129e-41	2.27293e-39
CKM|ENSG00000104879|protein_coding	-4.56905	8.25903	8.78703e-41	2.86179e-39
ARMC4|ENSG00000169126|protein_coding	-3.53218	-1.19225	8.86321e-41	2.88142e-39
DPF3|ENSG00000205683|protein_coding	-2.30573	0.476507	8.90427e-41	2.88958e-39
KRTAP9-4|ENSG00000241595|protein_coding	-5.12479	-2.86472	1.40726e-40	4.55804e-39
GYS2|ENSG00000111713|protein_coding	-3.91715	-0.923083	1.4096e-40	4.55804e-39
ANXA9|ENSG00000143412|protein_coding	-2.39045	3.24708	1.45238e-40	4.68799e-39
CLCN1|ENSG00000188037|protein_coding	-2.55716	0.0910024	1.48793e-40	4.79422e-39
MGAM2|ENSG00000257743|protein_coding	-4.44171	-0.248055	2.0291e-40	6.51469e-39
KLF15|ENSG00000163884|protein_coding	-2.7953	0.691907	2.04022e-40	6.53882e-39
ANO5|ENSG00000171714|protein_coding	-3.50782	1.59959	2.63592e-40	8.41822e-39
MYOM2|ENSG00000036448|protein_coding	-3.18937	3.60192	2.7288e-40	8.69949e-39
ABCA8|ENSG00000141338|protein_coding	-2.8854	2.07759	6.057e-40	1.92421e-38
DYNAP|ENSG00000178690|protein_coding	-4.67055	2.72247	7.64591e-40	2.42473e-38
ACKR1|ENSG00000213088|protein_coding	-2.73233	3.77158	8.24322e-40	2.60958e-38
TOGARAM2|ENSG00000189350|protein_coding	-2.39312	0.422325	8.54785e-40	2.7013e-38
ASB15|ENSG00000146809|protein_coding	-4.43685	-0.0324083	8.93538e-40	2.81885e-38
PAX9|ENSG00000198807|protein_coding	-2.34481	5.23057	1.0013e-39	3.15332e-38
CDH20|ENSG00000101542|protein_coding	-2.76693	-0.558207	1.10517e-39	3.47439e-38
TNNT1|ENSG00000105048|protein_coding	-3.08995	7.24802	1.11213e-39	3.49021e-38
BSND|ENSG00000162399|protein_coding	-3.64614	-2.38765	1.14892e-39	3.59942e-38
ENDOU|ENSG00000111405|protein_coding	-3.38158	4.07119	1.54962e-39	4.84636e-38
SPEF1|ENSG00000101222|protein_coding	-2.96397	-1.27916	1.7936e-39	5.59974e-38
HTR3B|ENSG00000149305|protein_coding	-4.04597	-2.04699	2.576e-39	8.01481e-38
ADSSL1|ENSG00000185100|protein_coding	-2.12866	3.92194	2.68378e-39	8.32157e-38
ASB12|ENSG00000198881|protein_coding	-3.39826	-1.08183	3.10318e-39	9.57282e-38
SCEL|ENSG00000136155|protein_coding	-2.84748	6.65617	3.19078e-39	9.82629e-38
CAPS|ENSG00000105519|protein_coding	-2.37412	3.55246	3.69255e-39	1.13522e-37
APOD|ENSG00000189058|protein_coding	-2.73351	4.62164	4.76488e-39	1.46241e-37
NWD1|ENSG00000188039|protein_coding	-3.01787	1.21325	4.83424e-39	1.48119e-37
RCAN2|ENSG00000172348|protein_coding	-2.1806	3.30276	5.07105e-39	1.55113e-37
ANXA1|ENSG00000135046|protein_coding	-2.07571	11.0624	6.29554e-39	1.92242e-37
CYP4B1|ENSG00000142973|protein_coding	-3.50881	3.47457	6.5946e-39	2.00698e-37
CADM2|ENSG00000175161|protein_coding	-3.17969	-0.999092	7.03633e-39	2.13424e-37
SLC27A6|ENSG00000113396|protein_coding	-3.54881	0.300428	9.82091e-39	2.97386e-37
HSD17B13|ENSG00000170509|protein_coding	-3.13667	-1.55876	1.01281e-38	3.06176e-37
AMOT|ENSG00000126016|protein_coding	-2.82948	3.94167	1.38992e-38	4.19478e-37
GPIHBP1|ENSG00000277494|protein_coding	-2.50897	-0.270061	1.60044e-38	4.82209e-37
MGP|ENSG00000111341|protein_coding	-2.49051	5.90135	1.68339e-38	5.06358e-37
KRTAP10-2|ENSG00000205445|protein_coding	-3.81632	-3.27238	1.75475e-38	5.26948e-37
SLC26A4|ENSG00000091137|protein_coding	-2.63127	-0.204312	1.81842e-38	5.45164e-37
C4orf22|ENSG00000197826|protein_coding	-3.91011	-3.2454	2.07543e-38	6.21187e-37
NPY1R|ENSG00000164128|protein_coding	-3.1834	-0.779912	2.09275e-38	6.25338e-37
NKAPL|ENSG00000189134|protein_coding	-2.3351	-1.72369	2.11812e-38	6.31876e-37
MYOT|ENSG00000120729|protein_coding	-3.87771	4.50748	2.5868e-38	7.70423e-37
TMEM212|ENSG00000186329|protein_coding	-4.90773	-2.73071	2.8404e-38	8.41801e-37
EPPIN|ENSG00000101448|protein_coding	-4.43379	-3.60135	3.42371e-38	1.01302e-36
C20orf85|ENSG00000124237|protein_coding	-5.68409	0.381302	4.7362e-38	1.39679e-36
PRSS27|ENSG00000172382|protein_coding	-2.86769	5.69407	5.34319e-38	1.57324e-36
SCARA5|ENSG00000168079|protein_coding	-2.80827	2.7538	5.77287e-38	1.697e-36
AL662899.2|ENSG00000250641|protein_coding	-3.7647	-2.87282	6.28156e-38	1.84354e-36
CRAT|ENSG00000095321|protein_coding	-2.09364	5.27094	6.60206e-38	1.93447e-36
TNNI2|ENSG00000130598|protein_coding	-3.73998	6.21231	7.78603e-38	2.27036e-36
KLB|ENSG00000134962|protein_coding	-2.20909	-0.880642	8.45764e-38	2.45828e-36
TRPV6|ENSG00000165125|protein_coding	-3.13986	1.60556	8.6286e-38	2.50395e-36
PGM5|ENSG00000154330|protein_coding	-2.50164	1.9245	8.72385e-38	2.52754e-36
CFAP100|ENSG00000163885|protein_coding	-2.96242	-2.29856	8.83023e-38	2.5502e-36
LRRC14B|ENSG00000185028|protein_coding	-3.61298	-1.03027	9.65219e-38	2.78315e-36
KLHDC7A|ENSG00000179023|protein_coding	-3.51651	-0.258279	1.03075e-37	2.96738e-36
ITGB1BP2|ENSG00000147166|protein_coding	-2.4311	0.346525	1.16838e-37	3.35827e-36
CATSPERD|ENSG00000174898|protein_coding	-3.35069	-2.92685	1.21519e-37	3.48728e-36
CRYAB|ENSG00000109846|protein_coding	-2.59775	7.20672	1.43208e-37	4.10318e-36
GPRC6A|ENSG00000173612|protein_coding	-4.19636	-3.55849	2.21155e-37	6.27693e-36
ENPP4|ENSG00000001561|protein_coding	-2.38013	2.47445	2.33764e-37	6.61407e-36
MYLPF|ENSG00000180209|protein_coding	-3.96001	5.21597	2.37936e-37	6.71113e-36
KRT222|ENSG00000213424|protein_coding	-2.87904	-3.30204	2.47708e-37	6.97589e-36
MOGAT2|ENSG00000166391|protein_coding	-3.73218	-0.315822	3.24213e-37	9.07396e-36
AOX1|ENSG00000138356|protein_coding	-2.34166	2.34424	3.27573e-37	9.15385e-36
FOLR1|ENSG00000110195|protein_coding	-3.6987	2.03176	3.79823e-37	1.05976e-35
ACSM3|ENSG00000005187|protein_coding	-2.07117	0.664878	3.89854e-37	1.08607e-35
AC007906.2|ENSG00000277639|protein_coding	-2.73259	1.79487	4.25945e-37	1.18479e-35
KRTAP5-11|ENSG00000204571|protein_coding	-4.44075	-4.0235	6.69619e-37	1.85405e-35
HBA1|ENSG00000206172|protein_coding	-3.38533	-2.72727	9.43204e-37	2.59963e-35
CRYM|ENSG00000103316|protein_coding	-2.92034	1.30321	9.78324e-37	2.69232e-35
SLC4A4|ENSG00000080493|protein_coding	-2.88552	0.54505	1.20387e-36	3.308e-35
RNF224|ENSG00000233198|protein_coding	-2.50238	-0.589114	1.43661e-36	3.93556e-35
AMY2B|ENSG00000240038|protein_coding	-2.51681	1.00248	1.54789e-36	4.22763e-35
MS4A8|ENSG00000166959|protein_coding	-5.04561	0.130262	1.58258e-36	4.31477e-35
GJB1|ENSG00000169562|protein_coding	-3.90331	-0.383689	1.58552e-36	4.31477e-35
INMT|ENSG00000241644|protein_coding	-2.0714	1.49724	1.58752e-36	4.31477e-35
PROM1|ENSG00000007062|protein_coding	-3.86917	3.14452	1.58933e-36	4.31477e-35
SH2D1B|ENSG00000198574|protein_coding	-2.70232	-0.0118672	1.81431e-36	4.91084e-35
ANGPTL5|ENSG00000187151|protein_coding	-3.5612	-3.00655	1.83379e-36	4.95615e-35
DMBT1|ENSG00000187908|protein_coding	-4.45703	6.14754	1.93941e-36	5.22601e-35
PDE6A|ENSG00000132915|protein_coding	-2.70226	-0.670735	2.04421e-36	5.49207e-35
CROCC2|ENSG00000226321|protein_coding	-3.28965	-2.18511	2.63005e-36	7.0451e-35
CD200R1|ENSG00000163606|protein_coding	-2.1214	0.966034	2.95098e-36	7.88147e-35
CIDEA|ENSG00000176194|protein_coding	-3.49354	0.853718	3.57712e-36	9.51167e-35
SEMA6C|ENSG00000143434|protein_coding	-2.25277	3.77175	3.64231e-36	9.67082e-35
NBEA|ENSG00000172915|protein_coding	-2.49869	1.65534	3.84765e-36	1.02011e-34
C11orf97|ENSG00000257057|protein_coding	-5.39163	-3.51041	5.39924e-36	1.42314e-34
TTN|ENSG00000155657|protein_coding	-3.70182	8.26243	5.62581e-36	1.4807e-34
C1orf127|ENSG00000175262|protein_coding	-2.42744	-1.5119	6.43446e-36	1.68618e-34
C6|ENSG00000039537|protein_coding	-4.03274	-1.57552	6.48557e-36	1.69712e-34
SNX31|ENSG00000174226|protein_coding	-3.16569	1.7921	6.87676e-36	1.7943e-34
FAM149A|ENSG00000109794|protein_coding	-2.18939	1.03865	7.11288e-36	1.85324e-34
TF|ENSG00000091513|protein_coding	-3.35712	3.88607	8.17585e-36	2.12713e-34
SCN2B|ENSG00000149575|protein_coding	-2.64881	0.457806	8.8685e-36	2.30073e-34
ADRA1A|ENSG00000120907|protein_coding	-3.27822	-2.53647	1.05702e-35	2.73828e-34
CXCR2|ENSG00000180871|protein_coding	-2.547	2.58705	1.16417e-35	3.00725e-34
KRTAP5-7|ENSG00000244411|protein_coding	-3.62727	-3.61867	1.21261e-35	3.1279e-34
TGFBR3|ENSG00000069702|protein_coding	-2.09325	3.81367	1.5164e-35	3.90042e-34
CRISP2|ENSG00000124490|protein_coding	-4.9215	-1.79939	1.67267e-35	4.29626e-34
AC083902.2|ENSG00000248713|protein_coding	-3.73799	2.2593	1.6788e-35	4.30591e-34
KRT86|ENSG00000170442|protein_coding	-2.45141	1.2768	1.68442e-35	4.31422e-34
DNASE1L3|ENSG00000163687|protein_coding	-2.4947	3.33628	2.85294e-35	7.2762e-34
BARX2|ENSG00000043039|protein_coding	-2.28064	5.32855	2.98773e-35	7.60925e-34
CDC20B|ENSG00000164287|protein_coding	-3.80226	-1.11679	3.44502e-35	8.76159e-34
LGI1|ENSG00000108231|protein_coding	-3.30433	-2.73148	3.47985e-35	8.83774e-34
TEX26|ENSG00000175664|protein_coding	-4.11476	-3.05031	4.72151e-35	1.19409e-33
LYVE1|ENSG00000133800|protein_coding	-2.22177	2.32399	5.31306e-35	1.33996e-33
SBK3|ENSG00000231274|protein_coding	-3.11424	-1.46287	5.44999e-35	1.37258e-33
APOBEC4|ENSG00000173627|protein_coding	-4.98282	-2.48689	5.52394e-35	1.38927e-33
SMR3A|ENSG00000109208|protein_coding	-5.96722	-1.32983	6.00533e-35	1.50616e-33
TSPAN19|ENSG00000231738|protein_coding	-4.21259	-1.92574	6.32337e-35	1.58373e-33
SAA2|ENSG00000134339|protein_coding	-2.95718	3.99497	6.56256e-35	1.6391e-33
MUC13|ENSG00000173702|protein_coding	-3.98242	1.62915	7.20627e-35	1.79493e-33
CHAD|ENSG00000136457|protein_coding	-2.80896	-0.0394646	7.44443e-35	1.8517e-33
KCNA7|ENSG00000104848|protein_coding	-3.07632	0.767983	7.51699e-35	1.86718e-33
METTL7A|ENSG00000185432|protein_coding	-2.00121	5.01534	1.09156e-34	2.70027e-33
NEB|ENSG00000183091|protein_coding	-3.66175	7.7811	1.31279e-34	3.24311e-33
C8orf22|ENSG00000168333|protein_coding	-4.98613	0.580171	1.46709e-34	3.60953e-33
B3GALT1|ENSG00000172318|protein_coding	-3.2155	-0.937685	1.81911e-34	4.45743e-33
VWA5B1|ENSG00000158816|protein_coding	-3.01826	-3.43211	2.18804e-34	5.35419e-33
C2orf40|ENSG00000119147|protein_coding	-3.30074	0.00528919	2.26575e-34	5.53686e-33
ALPK3|ENSG00000136383|protein_coding	-2.44779	4.30527	2.71651e-34	6.60276e-33
BCL2L15|ENSG00000188761|protein_coding	-2.74282	-0.304273	2.89506e-34	7.00852e-33
DCT|ENSG00000080166|protein_coding	-4.3346	0.577663	3.58361e-34	8.6178e-33
PPP1R3A|ENSG00000154415|protein_coding	-4.88347	1.68584	3.62367e-34	8.70257e-33
PLEKHA6|ENSG00000143850|protein_coding	-2.08469	3.25183	4.09458e-34	9.79453e-33
CAMK2B|ENSG00000058404|protein_coding	-2.91709	2.20228	5.56318e-34	1.32202e-32
IL36A|ENSG00000136694|protein_coding	-3.7941	3.96617	7.48147e-34	1.77091e-32
TCAP|ENSG00000173991|protein_coding	-3.89817	6.52531	7.78564e-34	1.8381e-32
TBX15|ENSG00000092607|protein_coding	-2.50211	2.90657	9.54521e-34	2.24182e-32
EEF1A2|ENSG00000101210|protein_coding	-3.25282	5.95382	1.21619e-33	2.83798e-32
WFDC6|ENSG00000243543|protein_coding	-4.37064	-3.69305	1.58611e-33	3.69169e-32
C22orf15|ENSG00000169314|protein_coding	-2.98144	-2.13518	2.02345e-33	4.68551e-32
RSPH10B2|ENSG00000169402|protein_coding	-2.87275	-3.79172	2.20377e-33	5.07709e-32
LIMCH1|ENSG00000064042|protein_coding	-2.20642	5.12949	2.49938e-33	5.72897e-32
BPIFA1|ENSG00000198183|protein_coding	-5.93323	5.80228	2.71804e-33	6.22228e-32
TSPAN8|ENSG00000127324|protein_coding	-3.31828	1.08022	3.05099e-33	6.96688e-32
TMC5|ENSG00000103534|protein_coding	-2.91755	3.0358	3.35471e-33	7.65076e-32
PI16|ENSG00000164530|protein_coding	-3.37566	2.49825	3.44197e-33	7.83005e-32
ASB4|ENSG00000005981|protein_coding	-3.20393	-1.41286	3.65285e-33	8.29936e-32
KRTAP17-1|ENSG00000186860|protein_coding	-4.27133	-3.47376	5.03057e-33	1.14009e-31
TMOD1|ENSG00000136842|protein_coding	-2.88944	3.06649	5.16774e-33	1.16972e-31
TREH|ENSG00000118094|protein_coding	-2.73808	-2.17703	5.29541e-33	1.19563e-31
TYR|ENSG00000077498|protein_coding	-4.72396	-1.81872	6.284e-33	1.41179e-31
CAMK2A|ENSG00000070808|protein_coding	-2.79628	2.06988	6.47148e-33	1.45211e-31
PTGES3L|ENSG00000267060|protein_coding	-2.01847	0.507443	8.5607e-33	1.90908e-31
MDH1B|ENSG00000138400|protein_coding	-2.00652	-0.773363	9.90115e-33	2.20258e-31
KRTAP5-5|ENSG00000185940|protein_coding	-4.37359	-3.88155	1.42924e-32	3.16004e-31
UGT2B28|ENSG00000135226|protein_coding	-4.38306	-2.71264	1.46407e-32	3.23309e-31
LINC00675|ENSG00000263429|protein_coding	-3.19372	-0.221162	1.81755e-32	3.99904e-31
PNPLA5|ENSG00000100341|protein_coding	-4.10432	-2.03681	1.91999e-32	4.21931e-31
PPP1R42|ENSG00000178125|protein_coding	-3.44875	-3.28833	2.4019e-32	5.27196e-31
TSPAN12|ENSG00000106025|protein_coding	-2.02086	2.02752	2.55728e-32	5.60621e-31
LRRTM1|ENSG00000162951|protein_coding	-4.08212	-2.11502	3.27935e-32	7.16314e-31
CCL15|ENSG00000275718|protein_coding	-3.25892	-3.88877	3.44646e-32	7.51006e-31
FUT6|ENSG00000156413|protein_coding	-3.09859	3.65411	3.9037e-32	8.48597e-31
NHLRC4|ENSG00000257108|protein_coding	-2.01284	-0.582169	4.14036e-32	8.98964e-31
KRTAP5-3|ENSG00000196224|protein_coding	-4.56799	-3.94527	4.72389e-32	1.02077e-30
KRT73|ENSG00000186049|protein_coding	-3.25063	-2.84526	5.00448e-32	1.08011e-30
SAMD5|ENSG00000203727|protein_coding	-2.40137	2.40719	5.55319e-32	1.19711e-30
PPP1R9A|ENSG00000158528|protein_coding	-3.04316	0.861358	5.63359e-32	1.213e-30
SBK2|ENSG00000187550|protein_coding	-3.93024	-2.05126	8.384e-32	1.7903e-30
TCEAL2|ENSG00000184905|protein_coding	-3.14602	-0.0871145	9.34647e-32	1.99347e-30
KRT3|ENSG00000186442|protein_coding	-3.6294	3.29139	9.97554e-32	2.12514e-30
SLC28A1|ENSG00000156222|protein_coding	-2.64421	-2.81938	1.17376e-31	2.48882e-30
ACTA1|ENSG00000143632|protein_coding	-4.22185	8.92766	1.20455e-31	2.5511e-30
SPRR3|ENSG00000163209|protein_coding	-3.42332	10.1151	1.30836e-31	2.76774e-30
ENO4|ENSG00000188316|protein_coding	-2.12898	-2.50788	1.55908e-31	3.28276e-30
HBB|ENSG00000244734|protein_coding	-2.82874	4.42444	1.69277e-31	3.56013e-30
GCNT3|ENSG00000140297|protein_coding	-2.66069	3.94867	1.76578e-31	3.70936e-30
CCER2|ENSG00000262484|protein_coding	-2.91672	-1.84137	1.8145e-31	3.8073e-30
PLCXD3|ENSG00000182836|protein_coding	-2.96069	-2.00588	2.30062e-31	4.79949e-30
PRKAA2|ENSG00000162409|protein_coding	-2.84749	2.73766	2.39692e-31	4.99464e-30
CACNB4|ENSG00000182389|protein_coding	-2.50637	0.579897	2.55512e-31	5.31817e-30
SPDEF|ENSG00000124664|protein_coding	-3.32682	2.01575	2.56117e-31	5.32465e-30
SCN1B|ENSG00000105711|protein_coding	-2.25464	3.26723	2.6885e-31	5.57018e-30
RBM20|ENSG00000203867|protein_coding	-2.26822	0.743777	2.75987e-31	5.7115e-30
AC104831.1|ENSG00000240045|protein_coding	-4.72787	1.69843	3.43155e-31	7.08534e-30
TMEM233|ENSG00000224982|protein_coding	-2.27832	-0.0776235	4.29188e-31	8.82149e-30
SLC16A7|ENSG00000118596|protein_coding	-2.06194	3.64104	4.42574e-31	9.08632e-30
TJP3|ENSG00000105289|protein_coding	-2.61448	3.66732	4.43756e-31	9.08997e-30
KIAA1324|ENSG00000116299|protein_coding	-2.87615	4.42639	5.50641e-31	1.1254e-29
CCDC178|ENSG00000166960|protein_coding	-2.39541	-2.91385	6.56037e-31	1.33328e-29
TMEM100|ENSG00000166292|protein_coding	-2.39386	-0.488507	6.77394e-31	1.37514e-29
SPEG|ENSG00000072195|protein_coding	-2.0855	4.34493	7.07613e-31	1.43488e-29
CLU|ENSG00000120885|protein_coding	-2.32338	7.7087	1.043e-30	2.10319e-29
CFAP206|ENSG00000272514|protein_coding	-2.43489	-3.4184	1.14859e-30	2.3084e-29
TGM3|ENSG00000125780|protein_coding	-3.74086	8.91331	1.22314e-30	2.45007e-29
FAM189A2|ENSG00000135063|protein_coding	-2.41367	2.15907	2.08363e-30	4.12804e-29
KCNT1|ENSG00000107147|protein_coding	-2.66485	-0.750863	2.68168e-30	5.28975e-29
RHCG|ENSG00000140519|protein_coding	-2.8593	9.34016	3.12244e-30	6.13911e-29
HSPB8|ENSG00000152137|protein_coding	-2.00047	6.58574	3.96418e-30	7.76037e-29
GDPD3|ENSG00000102886|protein_coding	-2.2542	3.55399	4.42234e-30	8.58303e-29
CCL23|ENSG00000274736|protein_coding	-2.22991	-1.77229	4.49223e-30	8.70935e-29
MLPH|ENSG00000115648|protein_coding	-2.32433	3.21508	4.55557e-30	8.8227e-29
PSCA|ENSG00000167653|protein_coding	-2.95701	4.88903	5.36985e-30	1.03886e-28
BCAS1|ENSG00000064787|protein_coding	-2.53016	3.0829	5.65437e-30	1.09157e-28
PLEKHS1|ENSG00000148735|protein_coding	-3.3537	2.07935	5.65439e-30	1.09157e-28
ART3|ENSG00000156219|protein_coding	-2.93549	0.586357	5.98199e-30	1.15359e-28
ARHGEF38|ENSG00000236699|protein_coding	-2.31582	-0.886596	6.17176e-30	1.18765e-28
MMRN1|ENSG00000138722|protein_coding	-2.49461	2.28333	6.27635e-30	1.20522e-28
FA2H|ENSG00000103089|protein_coding	-2.5046	2.65858	7.05001e-30	1.35092e-28
ACSS3|ENSG00000111058|protein_coding	-2.13182	0.925237	7.48224e-30	1.43222e-28
RIIAD1|ENSG00000178796|protein_coding	-3.17827	-2.92251	7.64726e-30	1.46227e-28
BPIFB3|ENSG00000186190|protein_coding	-4.4436	-3.24483	8.10582e-30	1.54505e-28
SCN4A|ENSG00000007314|protein_coding	-3.57916	2.59378	8.33388e-30	1.58686e-28
OSR1|ENSG00000143867|protein_coding	-2.23038	1.46848	8.39795e-30	1.59737e-28
DTNA|ENSG00000134769|protein_coding	-2.45556	2.76591	1.0302e-29	1.94726e-28
SGCA|ENSG00000108823|protein_coding	-3.13732	2.65351	1.04948e-29	1.98164e-28
SLCO5A1|ENSG00000137571|protein_coding	-2.41856	1.63034	1.24852e-29	2.35257e-28
DMD|ENSG00000198947|protein_coding	-2.07619	4.35323	1.42455e-29	2.6759e-28
ALOX12|ENSG00000108839|protein_coding	-2.50614	3.91247	1.44526e-29	2.71199e-28
BPIFB1|ENSG00000125999|protein_coding	-4.90557	8.20734	1.57079e-29	2.9445e-28
CLVS1|ENSG00000177182|protein_coding	-2.20457	-1.35631	1.88208e-29	3.52437e-28
ZBBX|ENSG00000169064|protein_coding	-4.06472	-2.04669	1.97546e-29	3.6916e-28
NEU4|ENSG00000204099|protein_coding	-2.76808	-0.427278	2.03976e-29	3.80391e-28
TTYH1|ENSG00000167614|protein_coding	-2.11253	0.509878	2.43856e-29	4.53362e-28
ZDHHC15|ENSG00000102383|protein_coding	-2.43004	-0.249344	3.21916e-29	5.94822e-28
PEG3|ENSG00000198300|protein_coding	-2.68788	1.39302	3.44479e-29	6.35216e-28
FRMPD2|ENSG00000170324|protein_coding	-3.1133	-2.63464	3.47555e-29	6.40236e-28
HP|ENSG00000257017|protein_coding	-3.38716	0.51004	4.16462e-29	7.6329e-28
ANGPTL7|ENSG00000171819|protein_coding	-3.17261	-0.392131	4.22185e-29	7.72214e-28
AK7|ENSG00000140057|protein_coding	-2.13095	0.877704	5.28955e-29	9.62645e-28
PPARG|ENSG00000132170|protein_coding	-2.20934	1.87682	5.6985e-29	1.03395e-27
PKNOX2|ENSG00000165495|protein_coding	-2.36523	1.25486	6.37481e-29	1.15435e-27
SMTNL2|ENSG00000188176|protein_coding	-3.22622	2.43503	7.21372e-29	1.30235e-27
MYBPC1|ENSG00000196091|protein_coding	-4.17298	7.36841	7.28483e-29	1.31388e-27
SYNPO2L|ENSG00000166317|protein_coding	-3.11232	3.62643	8.23691e-29	1.47824e-27
STAC3|ENSG00000185482|protein_coding	-2.94802	5.25099	9.29592e-29	1.66006e-27
COX6A2|ENSG00000156885|protein_coding	-4.22397	3.65472	9.54303e-29	1.70084e-27
GALNTL6|ENSG00000174473|protein_coding	-2.44611	-1.83893	1.08234e-28	1.92147e-27
TEKT2|ENSG00000092850|protein_coding	-2.56619	-0.587986	1.15467e-28	2.04587e-27
KLHL41|ENSG00000239474|protein_coding	-3.89064	5.90804	1.28565e-28	2.26907e-27
CA8|ENSG00000178538|protein_coding	-2.72052	-0.0875807	1.46473e-28	2.57758e-27
ASB2|ENSG00000100628|protein_coding	-2.01008	3.74059	1.5667e-28	2.75168e-27
MYH6|ENSG00000197616|protein_coding	-4.01009	2.09556	1.69996e-28	2.97708e-27
TMCO5A|ENSG00000166069|protein_coding	-3.59846	-4.12397	1.75393e-28	3.06862e-27
KRT40|ENSG00000204889|protein_coding	-3.51185	-1.5081	1.76597e-28	3.08669e-27
DYDC1|ENSG00000170788|protein_coding	-3.75209	-3.84245	1.77514e-28	3.09974e-27
RERGL|ENSG00000111404|protein_coding	-2.68208	-2.12228	1.79765e-28	3.13601e-27
SMIM6|ENSG00000259120|protein_coding	-2.42585	-2.74899	2.00908e-28	3.49476e-27
IL17F|ENSG00000112116|protein_coding	-3.42022	-3.11041	2.26968e-28	3.92919e-27
ANK1|ENSG00000029534|protein_coding	-2.36365	3.76412	2.37822e-28	4.10923e-27
RBFOX1|ENSG00000078328|protein_coding	-3.53352	0.993153	2.59744e-28	4.4752e-27
C14orf180|ENSG00000184601|protein_coding	-4.39341	-3.30323	2.63814e-28	4.54102e-27
EFCAB12|ENSG00000172771|protein_coding	-2.3409	-1.24887	3.00057e-28	5.14043e-27
TNNC1|ENSG00000114854|protein_coding	-3.66162	5.97676	3.26421e-28	5.57626e-27
TTLL10|ENSG00000162571|protein_coding	-2.25422	-0.818257	3.7837e-28	6.44546e-27
SCNN1B|ENSG00000168447|protein_coding	-2.42248	4.53149	4.28838e-28	7.27097e-27
ASB10|ENSG00000146926|protein_coding	-4.10128	-0.389149	4.53317e-28	7.67165e-27
DNAH10|ENSG00000197653|protein_coding	-2.16108	0.541577	4.71631e-28	7.97413e-27
PRG4|ENSG00000116690|protein_coding	-3.03021	1.88066	5.16448e-28	8.7156e-27
TCN1|ENSG00000134827|protein_coding	-3.03754	4.71709	8.08267e-28	1.35519e-26
CCDC114|ENSG00000105479|protein_coding	-2.39487	-0.17494	8.8151e-28	1.4739e-26
CLCN4|ENSG00000073464|protein_coding	-2.06551	2.15785	9.47087e-28	1.57772e-26
SGK2|ENSG00000101049|protein_coding	-2.55195	-0.557701	1.00968e-27	1.67737e-26
KRTAP12-3|ENSG00000205439|protein_coding	-4.79788	-4.15105	1.24298e-27	2.05928e-26
LGALS12|ENSG00000133317|protein_coding	-2.75746	-1.41016	1.57704e-27	2.59609e-26
KCNJ11|ENSG00000187486|protein_coding	-2.31482	1.42349	1.79145e-27	2.94369e-26
C5orf46|ENSG00000178776|protein_coding	-2.68838	0.910347	1.88468e-27	3.09409e-26
FXYD4|ENSG00000150201|protein_coding	-2.98864	-3.26172	2.16808e-27	3.54649e-26
ZP2|ENSG00000103310|protein_coding	-3.02829	-3.41052	2.32597e-27	3.79447e-26
MFSD6L|ENSG00000185156|protein_coding	-2.63523	-0.292039	2.36194e-27	3.84969e-26
MPZ|ENSG00000158887|protein_coding	-2.07907	0.973654	2.47211e-27	4.0184e-26
TMEM56|ENSG00000152078|protein_coding	-2.19307	2.00082	2.85924e-27	4.63106e-26
DYDC2|ENSG00000133665|protein_coding	-2.91542	-1.54239	3.1118e-27	5.02663e-26
HEPACAM2|ENSG00000188175|protein_coding	-3.24587	-2.12217	3.23335e-27	5.20904e-26
CHRDL1|ENSG00000101938|protein_coding	-2.98556	2.40652	3.32839e-27	5.35738e-26
TRDN|ENSG00000186439|protein_coding	-3.97375	5.03612	3.70576e-27	5.94367e-26
NRG3|ENSG00000185737|protein_coding	-2.91382	-2.6904	3.85864e-27	6.18305e-26
DPT|ENSG00000143196|protein_coding	-2.26591	4.1531	3.98662e-27	6.36593e-26
DUSP26|ENSG00000133878|protein_coding	-3.2342	2.57467	4.0169e-27	6.40864e-26
NTRK3|ENSG00000140538|protein_coding	-2.57464	0.453903	4.11904e-27	6.56581e-26
BHLHA15|ENSG00000180535|protein_coding	-2.52731	0.00968716	4.85876e-27	7.73812e-26
DAW1|ENSG00000123977|protein_coding	-3.43277	-1.48504	5.9882e-27	9.46199e-26
AGBL1|ENSG00000273540|protein_coding	-3.90982	-0.536895	6.1137e-27	9.64346e-26
GJC3|ENSG00000176402|protein_coding	-2.42918	-2.30834	7.1034e-27	1.11657e-25
EGF|ENSG00000138798|protein_coding	-2.41072	1.46497	8.61342e-27	1.34458e-25
HMGCLL1|ENSG00000146151|protein_coding	-2.82621	-2.89022	8.88993e-27	1.38655e-25
OLFM4|ENSG00000102837|protein_coding	-3.89526	4.29798	9.15995e-27	1.42744e-25
PRR15L|ENSG00000167183|protein_coding	-2.4489	2.02287	1.39757e-26	2.16672e-25
PDE4C|ENSG00000105650|protein_coding	-2.30645	0.620643	1.40218e-26	2.17201e-25
SMYD1|ENSG00000115593|protein_coding	-4.28222	3.46556	1.57867e-26	2.4329e-25
GLRB|ENSG00000109738|protein_coding	-2.15713	0.353485	1.59158e-26	2.4507e-25
HSPB2|ENSG00000170276|protein_coding	-2.27786	1.02692	1.69834e-26	2.60844e-25
UBXN10|ENSG00000162543|protein_coding	-2.28838	1.30551	2.12835e-26	3.25508e-25
GSTA2|ENSG00000244067|protein_coding	-4.20654	-0.952515	2.29522e-26	3.50436e-25
LPL|ENSG00000175445|protein_coding	-2.18061	3.26406	2.3385e-26	3.56745e-25
LRRC30|ENSG00000206422|protein_coding	-4.05372	-2.97592	2.87105e-26	4.36883e-25
TTC29|ENSG00000137473|protein_coding	-3.65072	-1.68543	4.08166e-26	6.16436e-25
DCD|ENSG00000161634|protein_coding	-5.79997	-0.0717147	4.66928e-26	7.03421e-25
C2orf50|ENSG00000150873|protein_coding	-2.22322	-2.41966	5.00806e-26	7.52581e-25
SIAH3|ENSG00000215475|protein_coding	-2.92792	-2.5129	5.4047e-26	8.11512e-25
ANKRD2|ENSG00000165887|protein_coding	-2.60726	1.88582	5.54839e-26	8.32397e-25
TRIM55|ENSG00000147573|protein_coding	-2.98657	1.00453	6.52658e-26	9.75915e-25
CCDC129|ENSG00000180347|protein_coding	-3.55354	-1.7079	9.17615e-26	1.35864e-24
SPTB|ENSG00000070182|protein_coding	-2.72442	4.34719	9.23241e-26	1.36585e-24
ALDH1L1|ENSG00000144908|protein_coding	-2.69232	3.39286	1.15343e-25	1.69394e-24
GRB14|ENSG00000115290|protein_coding	-2.3582	0.742247	1.15847e-25	1.69997e-24
LMOD2|ENSG00000170807|protein_coding	-4.08344	4.48046	1.34828e-25	1.96575e-24
DTHD1|ENSG00000197057|protein_coding	-2.32892	-0.27743	1.42327e-25	2.07175e-24
SLC6A4|ENSG00000108576|protein_coding	-2.63957	0.624483	1.54609e-25	2.24332e-24
LCN6|ENSG00000267206|protein_coding	-2.36273	-2.69572	1.93203e-25	2.78989e-24
FLNC|ENSG00000128591|protein_coding	-2.66154	7.06246	2.06121e-25	2.96932e-24
NKAIN3|ENSG00000185942|protein_coding	-3.01237	-3.82818	2.23304e-25	3.21175e-24
SLC44A4|ENSG00000204385|protein_coding	-2.81129	3.45662	2.2589e-25	3.24637e-24
TNNT3|ENSG00000130595|protein_coding	-3.20401	6.96439	2.30523e-25	3.31032e-24
MRGPRE|ENSG00000184350|protein_coding	-2.80295	-4.03748	2.36204e-25	3.38921e-24
CDH26|ENSG00000124215|protein_coding	-2.15338	2.70146	2.81291e-25	4.00126e-24
TMEM61|ENSG00000143001|protein_coding	-2.02898	-0.420619	3.02867e-25	4.29468e-24
LEXM|ENSG00000162398|protein_coding	-2.27176	0.822179	3.22273e-25	4.56272e-24
MUC5AC|ENSG00000215182|protein_coding	-4.21268	3.8619	3.41194e-25	4.82683e-24
SPINK8|ENSG00000229453|protein_coding	-3.57909	-3.03751	3.89901e-25	5.49869e-24
CEACAM7|ENSG00000007306|protein_coding	-3.25464	3.65215	5.08394e-25	7.14197e-24
MYOM3|ENSG00000142661|protein_coding	-2.46314	4.88732	5.5557e-25	7.79865e-24
ADGRF1|ENSG00000153292|protein_coding	-2.52897	4.22028	5.70576e-25	8.00309e-24
VSIG10L|ENSG00000186806|protein_coding	-2.19555	5.61153	6.55967e-25	9.15119e-24
HFE2|ENSG00000168509|protein_coding	-4.07062	2.31283	7.87366e-25	1.09087e-23
PLCB4|ENSG00000101333|protein_coding	-2.28496	2.18095	8.03012e-25	1.11169e-23
RPTN|ENSG00000215853|protein_coding	-3.21293	5.43241	8.41631e-25	1.16427e-23
KRT79|ENSG00000185640|protein_coding	-3.23302	3.62282	1.06945e-24	1.47155e-23
FGF10|ENSG00000070193|protein_coding	-2.77174	-0.751307	1.19894e-24	1.64598e-23
PZP|ENSG00000126838|protein_coding	-2.17927	-1.96146	1.23644e-24	1.69618e-23
GP2|ENSG00000169347|protein_coding	-4.93728	2.41735	1.39952e-24	1.9112e-23
JPH2|ENSG00000149596|protein_coding	-2.42739	3.45081	1.65621e-24	2.25324e-23
GLP1R|ENSG00000112164|protein_coding	-2.20548	-2.38053	1.7046e-24	2.31559e-23
HRC|ENSG00000130528|protein_coding	-3.03479	3.37185	1.76929e-24	2.40167e-23
SGCG|ENSG00000102683|protein_coding	-3.0071	1.76945	2.2708e-24	3.05723e-23
FILIP1|ENSG00000118407|protein_coding	-2.09163	2.85348	2.44364e-24	3.28504e-23
ACHE|ENSG00000087085|protein_coding	-2.23078	2.71865	2.57961e-24	3.45756e-23
CYSRT1|ENSG00000197191|protein_coding	-2.34087	5.49741	2.94103e-24	3.93615e-23
IL13|ENSG00000169194|protein_coding	-2.74188	-3.07594	3.18972e-24	4.25801e-23
SRPK3|ENSG00000184343|protein_coding	-2.34301	2.03062	3.19092e-24	4.25801e-23
UNC45B|ENSG00000141161|protein_coding	-3.33525	3.22131	3.32448e-24	4.42971e-23
MYH2|ENSG00000125414|protein_coding	-4.41554	8.90934	3.32899e-24	4.43245e-23
MYADML2|ENSG00000185105|protein_coding	-3.208	0.551734	3.38675e-24	4.50605e-23
ODF4|ENSG00000184650|protein_coding	-2.73258	-3.58158	3.78948e-24	5.03448e-23
RBM24|ENSG00000112183|protein_coding	-2.75423	2.39721	3.87337e-24	5.13839e-23
CACNA1S|ENSG00000081248|protein_coding	-3.78016	3.59959	3.88898e-24	5.15532e-23
PLP1|ENSG00000123560|protein_coding	-2.71957	0.476313	4.53991e-24	5.99626e-23
HMCN2|ENSG00000148357|protein_coding	-2.16408	1.46289	4.65476e-24	6.13899e-23
MYL2|ENSG00000111245|protein_coding	-3.9322	6.54783	4.77046e-24	6.28701e-23
GFRA1|ENSG00000151892|protein_coding	-2.26492	2.35742	4.82469e-24	6.35386e-23
C10orf90|ENSG00000154493|protein_coding	-2.72428	-1.69858	4.94202e-24	6.49892e-23
AADACL3|ENSG00000188984|protein_coding	-4.48338	-0.0764805	6.21101e-24	8.12637e-23
RAB9B|ENSG00000123570|protein_coding	-2.02356	-0.310324	7.39848e-24	9.65214e-23
GPR26|ENSG00000154478|protein_coding	-2.76008	-3.68642	7.63227e-24	9.94998e-23
PSAPL1|ENSG00000178597|protein_coding	-3.00773	1.73052	9.88949e-24	1.28097e-22
DIO1|ENSG00000211452|protein_coding	-2.03614	-2.30358	1.115e-23	1.43602e-22
ST6GALNAC1|ENSG00000070526|protein_coding	-2.20239	4.07947	1.38826e-23	1.78035e-22
CHST9|ENSG00000154080|protein_coding	-3.5617	2.18762	1.44436e-23	1.84838e-22
RSPO3|ENSG00000146374|protein_coding	-2.02288	0.639933	1.71428e-23	2.18299e-22
TACR1|ENSG00000115353|protein_coding	-2.27589	0.204764	1.89815e-23	2.41205e-22
KRT27|ENSG00000171446|protein_coding	-3.34028	-0.256935	1.90523e-23	2.41934e-22
LMOD3|ENSG00000163380|protein_coding	-3.32503	3.58955	2.61268e-23	3.29919e-22
VIT|ENSG00000205221|protein_coding	-2.30115	1.59779	3.12337e-23	3.9331e-22
TRIM63|ENSG00000158022|protein_coding	-3.32174	3.08764	4.05634e-23	5.08671e-22
MAP6|ENSG00000171533|protein_coding	-2.02342	0.677301	4.30683e-23	5.38964e-22
SERPINB11|ENSG00000206072|protein_coding	-3.05933	3.01166	5.56298e-23	6.91383e-22
CMA1|ENSG00000092009|protein_coding	-2.49958	-0.867954	5.79966e-23	7.20303e-22
UPK1A|ENSG00000105668|protein_coding	-3.08082	1.51394	6.16616e-23	7.65297e-22
AGR3|ENSG00000173467|protein_coding	-3.5919	0.215454	7.03357e-23	8.69378e-22
PKHD1L1|ENSG00000205038|protein_coding	-2.38657	-1.09064	7.71119e-23	9.5054e-22
LMNTD1|ENSG00000152936|protein_coding	-3.1116	-3.52811	9.97729e-23	1.22156e-21
KRTAP10-12|ENSG00000189169|protein_coding	-4.49	-3.68346	1.21106e-22	1.48075e-21
KRT82|ENSG00000161850|protein_coding	-2.54101	-1.37508	1.31981e-22	1.61046e-21
KLHL32|ENSG00000186231|protein_coding	-2.07344	-2.43889	1.33286e-22	1.62419e-21
SLC5A8|ENSG00000256870|protein_coding	-3.76938	-0.56026	1.41701e-22	1.72441e-21
MT1M|ENSG00000205364|protein_coding	-2.05958	1.6391	1.46061e-22	1.77508e-21
FCER1A|ENSG00000179639|protein_coding	-2.0947	1.9752	1.60975e-22	1.94979e-21
ARFGEF3|ENSG00000112379|protein_coding	-2.20216	3.12356	1.83182e-22	2.2099e-21
CA10|ENSG00000154975|protein_coding	-3.15037	-2.7667	1.93108e-22	2.325e-21
NXPE2|ENSG00000204361|protein_coding	-3.53633	-1.48769	2.45966e-22	2.94185e-21
IL5RA|ENSG00000091181|protein_coding	-2.35019	-1.26467	2.6562e-22	3.17272e-21
ADH1A|ENSG00000187758|protein_coding	-2.5013	-3.6668	2.69804e-22	3.21846e-21
STK33|ENSG00000130413|protein_coding	-2.33	-0.123504	2.72187e-22	3.24048e-21
C1orf168|ENSG00000187889|protein_coding	-2.72307	-1.98156	3.01003e-22	3.57414e-21
MUSTN1|ENSG00000272573|protein_coding	-3.16526	-0.787701	3.40586e-22	4.0415e-21
APOBEC2|ENSG00000124701|protein_coding	-3.26619	2.87847	3.79377e-22	4.49886e-21
TMEM178A|ENSG00000152154|protein_coding	-2.28449	-0.462103	3.94866e-22	4.67641e-21
CTTNBP2|ENSG00000077063|protein_coding	-2.23962	1.94337	4.45046e-22	5.25695e-21
MUC15|ENSG00000169550|protein_coding	-2.24748	3.82266	5.23372e-22	6.15804e-21
KLHL34|ENSG00000185915|protein_coding	-2.72807	-1.28442	6.93051e-22	8.09663e-21
DDIT4L|ENSG00000145358|protein_coding	-2.7942	3.06924	7.25955e-22	8.4701e-21
ATP13A4|ENSG00000127249|protein_coding	-2.51762	3.53475	7.45637e-22	8.68855e-21
ACSM5|ENSG00000183549|protein_coding	-2.04253	-1.48502	7.53367e-22	8.77297e-21
GAS2L2|ENSG00000270765|protein_coding	-2.60336	-0.781342	7.57077e-22	8.81051e-21
TCHHL1|ENSG00000182898|protein_coding	-3.31106	1.40252	7.97748e-22	9.26596e-21
CAPN9|ENSG00000135773|protein_coding	-2.68016	-0.768318	8.71787e-22	1.00871e-20
SSTR1|ENSG00000139874|protein_coding	-2.35665	-2.3364	8.8177e-22	1.01896e-20
CEACAM5|ENSG00000105388|protein_coding	-2.62844	7.03218	9.6449e-22	1.11313e-20
LRRC31|ENSG00000114248|protein_coding	-3.39545	-2.52376	1.26631e-21	1.45313e-20
YIPF7|ENSG00000177752|protein_coding	-3.23091	-1.04939	1.26746e-21	1.45353e-20
NRAP|ENSG00000197893|protein_coding	-3.84304	6.58364	1.30446e-21	1.49501e-20
OSTN|ENSG00000188729|protein_coding	-3.32042	-3.4794	1.38814e-21	1.58689e-20
CA4|ENSG00000167434|protein_coding	-2.84575	-2.02205	1.50631e-21	1.71981e-20
ACTN2|ENSG00000077522|protein_coding	-3.46143	6.69716	1.71794e-21	1.95688e-20
CILP|ENSG00000138615|protein_coding	-2.57393	2.64762	1.97594e-21	2.2461e-20
CFAP46|ENSG00000171811|protein_coding	-2.3265	0.0592916	2.25286e-21	2.55127e-20
LRFN2|ENSG00000156564|protein_coding	-2.24341	-2.04475	2.36884e-21	2.67258e-20
MYPN|ENSG00000138347|protein_coding	-3.28245	3.5464	2.44477e-21	2.7514e-20
A2ML1|ENSG00000166535|protein_coding	-2.22123	8.60903	2.53907e-21	2.85574e-20
ARHGAP36|ENSG00000147256|protein_coding	-2.88146	-1.57047	2.61573e-21	2.93832e-20
TNNI1|ENSG00000159173|protein_coding	-2.78151	6.77005	2.65349e-21	2.97704e-20
FRMPD1|ENSG00000070601|protein_coding	-2.27746	-0.342706	2.79988e-21	3.13739e-20
PRR32|ENSG00000183631|protein_coding	-3.36784	-1.54504	3.47963e-21	3.87511e-20
C7|ENSG00000112936|protein_coding	-2.89741	2.29212	4.61712e-21	5.10109e-20
MSMB|ENSG00000263639|protein_coding	-3.29014	4.42306	5.16879e-21	5.69668e-20
MYH7B|ENSG00000078814|protein_coding	-2.1584	1.64089	5.58362e-21	6.15013e-20
CNTFR|ENSG00000122756|protein_coding	-2.39224	1.22329	6.57377e-21	7.22756e-20
ENAM|ENSG00000132464|protein_coding	-2.4078	-2.29833	6.63196e-21	7.28269e-20
KIAA0408|ENSG00000189367|protein_coding	-2.69864	-3.64904	6.74905e-21	7.40678e-20
SLC8A3|ENSG00000100678|protein_coding	-2.47261	-0.00939689	8.03477e-21	8.78055e-20
WDR93|ENSG00000140527|protein_coding	-2.08404	-2.11267	8.93828e-21	9.75615e-20
TMEM252|ENSG00000181778|protein_coding	-2.38114	-3.60225	9.56017e-21	1.04287e-19
SLC34A2|ENSG00000157765|protein_coding	-3.18939	4.51677	1.03e-20	1.12155e-19
DUPD1|ENSG00000188716|protein_coding	-3.34049	-1.66863	1.03478e-20	1.12607e-19
SERPINA3|ENSG00000196136|protein_coding	-2.55774	0.0861701	1.21976e-20	1.32039e-19
SLC30A2|ENSG00000158014|protein_coding	-2.29459	-1.50349	1.4575e-20	1.57097e-19
CYP21A2|ENSG00000231852|protein_coding	-2.24822	-2.90436	1.47927e-20	1.5935e-19
PCDHA12|ENSG00000251664|protein_coding	-3.14868	-3.47227	1.50191e-20	1.61404e-19
MYO18B|ENSG00000133454|protein_coding	-2.85127	3.5844	1.55446e-20	1.66854e-19
FGF7|ENSG00000140285|protein_coding	-2.0328	2.12187	1.63536e-20	1.75121e-19
VGLL2|ENSG00000170162|protein_coding	-3.26181	-0.0909281	1.69662e-20	1.8136e-19
RNF186|ENSG00000178828|protein_coding	-3.1443	-3.61829	1.75104e-20	1.86737e-19
SORCS1|ENSG00000108018|protein_coding	-2.30009	-1.11505	2.15407e-20	2.28505e-19
AGR2|ENSG00000106541|protein_coding	-2.36085	5.2994	2.17667e-20	2.30767e-19
MYH13|ENSG00000006788|protein_coding	-2.10045	-2.14557	2.38032e-20	2.51916e-19
TMEM229A|ENSG00000234224|protein_coding	-3.11582	-4.19378	2.77294e-20	2.91594e-19
CPB1|ENSG00000153002|protein_coding	-2.47899	-3.51664	2.96539e-20	3.1165e-19
HLF|ENSG00000108924|protein_coding	-2.08048	3.57223	3.80562e-20	3.97647e-19
SEC14L3|ENSG00000100012|protein_coding	-2.47991	-3.43748	4.59199e-20	4.76788e-19
XPNPEP2|ENSG00000122121|protein_coding	-2.19415	0.479959	4.78297e-20	4.96048e-19
KRTAP5-8|ENSG00000241233|protein_coding	-2.62052	-3.10692	4.80883e-20	4.98444e-19
PPP1R1B|ENSG00000131771|protein_coding	-3.00474	3.16581	5.10697e-20	5.28138e-19
CXCL17|ENSG00000189377|protein_coding	-2.26063	5.35651	5.69636e-20	5.86745e-19
FAM3B|ENSG00000183844|protein_coding	-2.77485	3.89088	6.24031e-20	6.41678e-19
ABI3BP|ENSG00000154175|protein_coding	-2.03257	3.69969	7.01732e-20	7.20758e-19
VIPR2|ENSG00000106018|protein_coding	-2.16465	-1.4002	8.86567e-20	9.04449e-19
CLVS2|ENSG00000146352|protein_coding	-2.87858	-3.67213	1.10114e-19	1.11518e-18
PDLIM3|ENSG00000154553|protein_coding	-2.28998	6.16924	1.36291e-19	1.37109e-18
ADGRB3|ENSG00000135298|protein_coding	-2.04077	-1.35203	1.52966e-19	1.53628e-18
CLUL1|ENSG00000079101|protein_coding	-2.27958	-1.55047	2.49678e-19	2.47058e-18
STAC2|ENSG00000141750|protein_coding	-2.63749	0.912649	2.51275e-19	2.48503e-18
CCDC60|ENSG00000183273|protein_coding	-3.09642	-0.133048	2.56211e-19	2.53246e-18
CTNND2|ENSG00000169862|protein_coding	-2.29026	-1.64985	2.58499e-19	2.5509e-18
C4orf19|ENSG00000154274|protein_coding	-2.26897	1.5781	3.39715e-19	3.32272e-18
CFAP74|ENSG00000142609|protein_coding	-2.09462	-0.79055	3.39832e-19	3.32272e-18
MYBPC2|ENSG00000086967|protein_coding	-3.12157	5.90714	3.45068e-19	3.37028e-18
KLHL40|ENSG00000157119|protein_coding	-3.65328	2.42117	3.88117e-19	3.78665e-18
NCCRP1|ENSG00000188505|protein_coding	-2.07011	7.0147	4.42876e-19	4.30929e-18
ADGRA1|ENSG00000197177|protein_coding	-2.62756	-1.48725	5.06281e-19	4.91304e-18
SCRG1|ENSG00000164106|protein_coding	-2.36573	-1.94756	5.44389e-19	5.27155e-18
MYL1|ENSG00000168530|protein_coding	-3.80955	6.64452	6.13476e-19	5.92155e-18
CEACAM6|ENSG00000086548|protein_coding	-2.06656	6.98499	6.52869e-19	6.27503e-18
SLN|ENSG00000170290|protein_coding	-3.2268	5.1011	7.15991e-19	6.86714e-18
RGS7BP|ENSG00000186479|protein_coding	-2.48728	-1.90607	8.07808e-19	7.70975e-18
AHSP|ENSG00000169877|protein_coding	-2.37522	-3.92382	9.37124e-19	8.91252e-18
FAM57B|ENSG00000149926|protein_coding	-2.32495	-0.249077	1.07281e-18	1.01444e-17
LRRC74B|ENSG00000187905|protein_coding	-2.30972	-2.94184	1.17295e-18	1.10508e-17
GCOM1|ENSG00000137878|protein_coding	-2.12578	0.361265	1.17756e-18	1.10828e-17
KBTBD12|ENSG00000187715|protein_coding	-2.94059	1.19047	1.27876e-18	1.2004e-17
KRTAP9-8|ENSG00000187272|protein_coding	-3.75065	-3.70058	1.38622e-18	1.29859e-17
SCGB1A1|ENSG00000149021|protein_coding	-3.36886	1.68088	1.5794e-18	1.47118e-17
AL049839.2|ENSG00000273259|protein_coding	-2.45806	-2.20632	1.71757e-18	1.59414e-17
FGF6|ENSG00000111241|protein_coding	-3.20864	-3.39386	1.90787e-18	1.76715e-17
SAA2-SAA4|ENSG00000255071|protein_coding	-2.32927	1.56637	2.1331e-18	1.96972e-17
MYH11|ENSG00000133392|protein_coding	-2.17619	5.59259	2.46625e-18	2.26925e-17
SCGB3A1|ENSG00000161055|protein_coding	-3.51284	5.23739	2.58972e-18	2.38044e-17
CACNG6|ENSG00000130433|protein_coding	-2.96084	0.754458	3.00927e-18	2.75073e-17
GABRA4|ENSG00000109158|protein_coding	-3.01797	-2.11221	3.0113e-18	2.75119e-17
AMY2A|ENSG00000243480|protein_coding	-3.10782	-3.89993	3.32101e-18	3.02652e-17
HHATL|ENSG00000010282|protein_coding	-3.30039	1.90046	3.4492e-18	3.14018e-17
CAVIN4|ENSG00000170681|protein_coding	-2.40989	3.1806	4.22013e-18	3.81709e-17
KLK13|ENSG00000167759|protein_coding	-2.39952	6.9234	5.11217e-18	4.61012e-17
HSPB7|ENSG00000173641|protein_coding	-2.81626	5.46852	5.19175e-18	4.6749e-17
TNMD|ENSG00000000005|protein_coding	-3.34147	-2.90341	5.3345e-18	4.79628e-17
BRINP1|ENSG00000078725|protein_coding	-2.15973	-0.335553	5.95059e-18	5.3449e-17
TRIM31|ENSG00000204616|protein_coding	-2.08607	0.856037	6.11138e-18	5.48117e-17
DRD2|ENSG00000149295|protein_coding	-2.12223	-1.45583	6.16669e-18	5.52531e-17
RSPO1|ENSG00000169218|protein_coding	-2.00362	-0.56973	6.58847e-18	5.87705e-17
SLURP1|ENSG00000126233|protein_coding	-2.69659	5.96276	6.74282e-18	5.99701e-17
TRIM54|ENSG00000138100|protein_coding	-2.87713	3.19491	8.50006e-18	7.51926e-17
TFF3|ENSG00000160180|protein_coding	-2.83109	4.29117	8.77644e-18	7.74483e-17
B3GNT6|ENSG00000198488|protein_coding	-2.95431	0.421338	1.49731e-17	1.29667e-16
SLITRK5|ENSG00000165300|protein_coding	-2.47323	0.193747	2.15152e-17	1.84381e-16
FOXI1|ENSG00000168269|protein_coding	-3.28745	-1.12768	2.52657e-17	2.15502e-16
C10orf71|ENSG00000177354|protein_coding	-3.48771	3.01837	3.32005e-17	2.81195e-16
LRRIQ1|ENSG00000133640|protein_coding	-2.19311	-0.472449	3.82074e-17	3.21945e-16
KLK15|ENSG00000174562|protein_coding	-2.59313	-3.55404	4.92984e-17	4.1214e-16
SCGB1D1|ENSG00000168515|protein_coding	-4.10484	-4.08456	7.18921e-17	5.93458e-16
ACER1|ENSG00000167769|protein_coding	-2.49578	1.32053	8.35659e-17	6.86264e-16
CCDC63|ENSG00000173093|protein_coding	-2.24167	-3.30996	1.1833e-16	9.59142e-16
MYH4|ENSG00000264424|protein_coding	-2.48756	-3.08173	1.19502e-16	9.67778e-16
ADCY2|ENSG00000078295|protein_coding	-2.20038	2.43391	1.23185e-16	9.9582e-16
AADAC|ENSG00000114771|protein_coding	-2.53191	1.6839	1.49928e-16	1.20341e-15
TFAP2B|ENSG00000008196|protein_coding	-3.19096	-0.55988	1.56756e-16	1.25544e-15
MAATS1|ENSG00000183833|protein_coding	-2.35586	-0.257353	1.60608e-16	1.28458e-15
ARX|ENSG00000004848|protein_coding	-2.17703	-1.75458	1.65188e-16	1.32005e-15
CLDN10|ENSG00000134873|protein_coding	-2.80282	2.72107	1.76252e-16	1.40412e-15
LINC01207|ENSG00000248771|protein_coding	-3.23261	-1.76998	1.96226e-16	1.5564e-15
ART4|ENSG00000111339|protein_coding	-2.05018	-2.37378	2.60545e-16	2.04152e-15
ALOX15|ENSG00000161905|protein_coding	-2.66956	2.66541	3.18403e-16	2.48198e-15
ATP12A|ENSG00000075673|protein_coding	-2.5115	4.48245	3.25026e-16	2.53034e-15
TFF1|ENSG00000160182|protein_coding	-3.40134	0.119059	3.80955e-16	2.95305e-15
ALAS2|ENSG00000158578|protein_coding	-2.02991	-2.69263	4.01889e-16	3.11133e-15
SYNPO2|ENSG00000172403|protein_coding	-2.18247	6.45135	4.04523e-16	3.13039e-15
PPP1R27|ENSG00000182676|protein_coding	-2.66778	2.68108	4.55565e-16	3.51336e-15
GRM5|ENSG00000168959|protein_coding	-2.12111	-3.51568	4.80004e-16	3.69554e-15
SHOX|ENSG00000185960|protein_coding	-2.67022	-2.52452	5.19193e-16	3.98202e-15
ELF5|ENSG00000135374|protein_coding	-2.44503	2.23348	6.0881e-16	4.64965e-15
PLEKHG7|ENSG00000187510|protein_coding	-2.10832	-1.30119	7.26681e-16	5.51267e-15
DKK4|ENSG00000104371|protein_coding	-2.32838	-1.14874	8.06216e-16	6.08797e-15
CAV3|ENSG00000182533|protein_coding	-3.11075	1.34381	8.56778e-16	6.44292e-15
OGN|ENSG00000106809|protein_coding	-2.29018	1.88972	9.58177e-16	7.1786e-15
MYOZ2|ENSG00000172399|protein_coding	-3.03386	2.81587	9.9815e-16	7.4688e-15
CSN3|ENSG00000171209|protein_coding	-4.24482	1.35891	1.10497e-15	8.24768e-15
CYP2A13|ENSG00000197838|protein_coding	-3.06939	-2.98905	1.26363e-15	9.40091e-15
VSIG8|ENSG00000243284|protein_coding	-2.52482	3.71633	1.30919e-15	9.7119e-15
HCN1|ENSG00000164588|protein_coding	-2.79541	-3.44669	2.20588e-15	1.60805e-14
BEST3|ENSG00000127325|protein_coding	-2.59179	1.5551	2.41079e-15	1.75249e-14
PTX3|ENSG00000163661|protein_coding	-2.0526	2.08931	2.93156e-15	2.12084e-14
HBD|ENSG00000223609|protein_coding	-2.40561	-3.58506	2.96262e-15	2.14074e-14
ROPN1B|ENSG00000114547|protein_coding	-2.14344	-1.4355	3.1853e-15	2.29524e-14
XIRP2|ENSG00000163092|protein_coding	-3.44047	6.29232	3.85744e-15	2.76089e-14
CYP11A1|ENSG00000140459|protein_coding	-2.21079	0.765035	3.99835e-15	2.85835e-14
TOX3|ENSG00000103460|protein_coding	-2.83303	-0.201869	4.23192e-15	3.02175e-14
TRIM72|ENSG00000177238|protein_coding	-2.40836	3.33861	4.47407e-15	3.18962e-14
DUSP27|ENSG00000198842|protein_coding	-2.95125	2.6082	4.75332e-15	3.38205e-14
TEKT4|ENSG00000163060|protein_coding	-2.25917	-1.96962	4.81703e-15	3.42603e-14
SLC9A4|ENSG00000180251|protein_coding	-2.58164	0.885235	5.23834e-15	3.71692e-14
PAQR9|ENSG00000188582|protein_coding	-2.47989	-3.05225	5.8071e-15	4.10121e-14
ASB18|ENSG00000182177|protein_coding	-2.27156	-3.45934	6.42612e-15	4.52427e-14
PGPEP1L|ENSG00000183571|protein_coding	-2.20466	-1.58023	7.63342e-15	5.32663e-14
PLA2G2A|ENSG00000188257|protein_coding	-2.52129	4.15086	8.02239e-15	5.58729e-14
IL5|ENSG00000113525|protein_coding	-2.21168	-4.09888	8.4657e-15	5.88472e-14
DES|ENSG00000175084|protein_coding	-2.87896	8.84591	9.6338e-15	6.65581e-14
LONRF2|ENSG00000170500|protein_coding	-2.19679	1.00239	1.1338e-14	7.77682e-14
RIMS1|ENSG00000079841|protein_coding	-2.16325	-1.96575	1.16598e-14	7.9885e-14
HPSE2|ENSG00000172987|protein_coding	-2.14715	-1.53897	1.62538e-14	1.10357e-13
TMPRSS2|ENSG00000184012|protein_coding	-2.19358	4.09041	1.7457e-14	1.1804e-13
PLAC8|ENSG00000145287|protein_coding	-2.05037	4.18014	2.02891e-14	1.36477e-13
LCN8|ENSG00000204001|protein_coding	-2.63815	-3.44831	2.09074e-14	1.40531e-13
NOS1|ENSG00000089250|protein_coding	-2.03845	3.441	2.23381e-14	1.49759e-13
ACADL|ENSG00000115361|protein_coding	-2.21972	-0.350113	2.36848e-14	1.58494e-13
PCDHAC1|ENSG00000248383|protein_coding	-2.1566	-2.76842	2.73139e-14	1.81972e-13
CYP4F12|ENSG00000186204|protein_coding	-2.01805	2.46136	3.0194e-14	2.00496e-13
SEMA3E|ENSG00000170381|protein_coding	-2.31818	-0.548408	4.91617e-14	3.23129e-13
GABRP|ENSG00000094755|protein_coding	-2.45584	5.40247	8.62462e-14	5.54007e-13
GAPDHS|ENSG00000105679|protein_coding	-2.13662	-4.17144	1.02341e-13	6.53449e-13
KLHDC8A|ENSG00000162873|protein_coding	-2.04531	1.45648	1.03957e-13	6.63303e-13
AC013470.2|ENSG00000226690|protein_coding	-2.31501	-3.31032	1.16907e-13	7.43337e-13
KLHL30|ENSG00000168427|protein_coding	-2.00684	1.9259	1.52938e-13	9.62598e-13
RAPSN|ENSG00000165917|protein_coding	-2.01032	1.13895	1.8354e-13	1.14447e-12
TTR|ENSG00000118271|protein_coding	-2.78239	-3.32565	1.88224e-13	1.17206e-12
KRT39|ENSG00000196859|protein_coding	-2.66318	-2.48102	3.04221e-13	1.86545e-12
MYF6|ENSG00000111046|protein_coding	-2.97842	2.79003	3.07704e-13	1.88495e-12
C12orf74|ENSG00000214215|protein_coding	-2.13495	-2.50473	3.09372e-13	1.89452e-12
SMPX|ENSG00000091482|protein_coding	-2.83237	3.5019	5.32693e-13	3.1793e-12
NMRK2|ENSG00000077009|protein_coding	-2.92578	1.63196	5.72864e-13	3.40447e-12
TUBA4B|ENSG00000243910|protein_coding	-2.05639	-0.379885	5.73639e-13	3.40684e-12
CLDN17|ENSG00000156282|protein_coding	-2.53452	2.04871	5.98625e-13	3.54941e-12
ERN2|ENSG00000134398|protein_coding	-2.40536	1.41355	6.33905e-13	3.75123e-12
TMPRSS11A|ENSG00000187054|protein_coding	-2.12042	5.76998	7.83977e-13	4.60768e-12
KCNJ13|ENSG00000115474|protein_coding	-2.09921	-3.67817	7.87538e-13	4.6256e-12
FOXJ1|ENSG00000129654|protein_coding	-2.63073	2.04239	8.3172e-13	4.87878e-12
MUC16|ENSG00000181143|protein_coding	-2.12261	4.55679	8.6718e-13	5.07363e-12
SFTA2|ENSG00000196260|protein_coding	-2.61517	-0.318758	1.01499e-12	5.89462e-12
PRB2|ENSG00000121335|protein_coding	-2.85179	-1.04727	1.16668e-12	6.73024e-12
AARD|ENSG00000205002|protein_coding	-2.14311	-1.40642	1.7848e-12	1.00903e-11
KCTD8|ENSG00000183783|protein_coding	-2.17194	-3.26452	2.10841e-12	1.18569e-11
KRTAP19-5|ENSG00000186977|protein_coding	-3.34749	-3.83306	2.67501e-12	1.49181e-11
CYP1A2|ENSG00000140505|protein_coding	-2.4865	-3.67436	3.04767e-12	1.6939e-11
BMP3|ENSG00000152785|protein_coding	-2.57108	1.31158	4.65247e-12	2.54445e-11
DCX|ENSG00000077279|protein_coding	-2.00663	-2.22175	8.15188e-12	4.36987e-11
IP6K3|ENSG00000161896|protein_coding	-2.1691	2.02632	8.30833e-12	4.44715e-11
CACNG1|ENSG00000108878|protein_coding	-2.59609	1.71485	9.57372e-12	5.10335e-11
CYP2B6|ENSG00000197408|protein_coding	-2.3009	-3.10539	1.26522e-11	6.66586e-11
ARPP21|ENSG00000172995|protein_coding	-2.74364	2.05626	1.4549e-11	7.62429e-11
CRCT1|ENSG00000169509|protein_coding	-2.05014	6.16033	1.53362e-11	8.00774e-11
SPRR2F|ENSG00000244094|protein_coding	-2.16825	5.61923	1.6448e-11	8.56599e-11
CDH19|ENSG00000071991|protein_coding	-2.0458	-0.120925	1.65379e-11	8.61038e-11
GRIK3|ENSG00000163873|protein_coding	-2.03325	-1.17337	2.23573e-11	1.14752e-10
MT3|ENSG00000087250|protein_coding	-2.14978	-1.07407	3.62577e-11	1.82022e-10
LYPD2|ENSG00000197353|protein_coding	-2.10891	4.17884	3.81316e-11	1.91059e-10
NKX6-2|ENSG00000148826|protein_coding	-2.00776	-3.96089	4.02233e-11	2.01206e-10
BPIFB2|ENSG00000078898|protein_coding	-3.5763	5.98841	4.79848e-11	2.38253e-10
GLYATL2|ENSG00000156689|protein_coding	-2.14332	1.09702	4.80758e-11	2.38574e-10
ROPN1|ENSG00000065371|protein_coding	-2.30316	-2.22971	6.97074e-11	3.40049e-10
LBX1|ENSG00000138136|protein_coding	-2.29064	-1.49973	7.24192e-11	3.52897e-10
SPINK7|ENSG00000145879|protein_coding	-2.34964	5.24129	7.30668e-11	3.55766e-10
CNMD|ENSG00000136110|protein_coding	-2.85734	-1.82263	8.27758e-11	4.00455e-10
MUC4|ENSG00000145113|protein_coding	-2.08387	6.21441	8.91919e-11	4.29773e-10
PCDH20|ENSG00000280165|protein_coding	-2.12028	-4.1381	1.33733e-10	6.31455e-10
KCNA4|ENSG00000182255|protein_coding	-2.09596	-3.9109	1.3525e-10	6.3762e-10
FCN2|ENSG00000160339|protein_coding	-2.48392	-3.95145	1.9453e-10	9.02063e-10
FXYD2|ENSG00000137731|protein_coding	-2.16231	1.39052	2.95641e-10	1.34746e-09
MUC5B|ENSG00000117983|protein_coding	-2.76078	7.14604	3.28945e-10	1.49063e-09
CHST4|ENSG00000140835|protein_coding	-2.03312	-0.897644	4.32723e-10	1.92951e-09
C1QTNF9|ENSG00000240654|protein_coding	-2.16763	-3.01317	4.61534e-10	2.05292e-09
EPS8L3|ENSG00000198758|protein_coding	-2.40137	-2.10322	9.85629e-10	4.23837e-09
KCNC2|ENSG00000166006|protein_coding	-2.66272	-3.76999	1.04622e-09	4.48722e-09
PCDHA13|ENSG00000239389|protein_coding	-2.31212	-4.08758	1.05779e-09	4.5336e-09
MIA|ENSG00000261857|protein_coding	-2.0253	-0.287998	1.17506e-09	4.99719e-09
PLPPR3|ENSG00000129951|protein_coding	-2.1107	-1.46988	1.21171e-09	5.14459e-09
LRRC3B|ENSG00000179796|protein_coding	-2.32537	-3.42916	1.25434e-09	5.31559e-09
RIMS4|ENSG00000101098|protein_coding	-2.01991	-0.623157	1.26671e-09	5.36553e-09
PLG|ENSG00000122194|protein_coding	-2.29783	-3.481	1.32561e-09	5.60061e-09
TECRL|ENSG00000205678|protein_coding	-2.81274	-1.53297	1.39395e-09	5.87563e-09
CAPN6|ENSG00000077274|protein_coding	-2.00769	2.12724	1.99296e-09	8.25068e-09
PRSS1|ENSG00000204983|protein_coding	-2.02807	-3.79707	2.08728e-09	8.61751e-09
ATP1B4|ENSG00000101892|protein_coding	-2.41843	1.06293	2.41538e-09	9.9111e-09
CLDN8|ENSG00000156284|protein_coding	-2.14617	1.81002	2.57895e-09	1.0544e-08
ALB|ENSG00000163631|protein_coding	-2.37934	0.810886	3.33423e-09	1.34768e-08
PRKAG3|ENSG00000115592|protein_coding	-2.01899	0.697091	3.62529e-09	1.45979e-08
BPIFB6|ENSG00000167104|protein_coding	-2.93472	-2.90359	5.60327e-09	2.20718e-08
TMEM211|ENSG00000206069|protein_coding	-2.08015	-2.0677	2.2735e-08	8.34045e-08
ASB5|ENSG00000164122|protein_coding	-2.34702	3.0617	2.98627e-08	1.07706e-07
TLX1|ENSG00000107807|protein_coding	-2.16516	0.917611	6.9706e-08	2.39917e-07
KRT24|ENSG00000167916|protein_coding	-2.20567	5.22391	8.16257e-08	2.7841e-07
PIRT|ENSG00000233670|protein_coding	-2.04796	-3.05714	1.34515e-07	4.45219e-07
KRTAP5-4|ENSG00000241598|protein_coding	-2.10735	-3.55639	1.89168e-07	6.14542e-07
ITLN1|ENSG00000179914|protein_coding	-2.07552	-1.11847	2.12878e-07	6.87253e-07
MT4|ENSG00000102891|protein_coding	-2.54967	-1.43117	2.40091e-07	7.69073e-07
MYOD1|ENSG00000129152|protein_coding	-2.08178	-0.474806	3.49099e-07	1.0952e-06
SFTA3|ENSG00000229415|protein_coding	-2.02105	-3.82535	6.86659e-07	2.0817e-06
CSRP3|ENSG00000129170|protein_coding	-2.29385	5.22132	8.99913e-07	2.68994e-06
UGT3A1|ENSG00000145626|protein_coding	-2.19939	-2.68508	1.05833e-06	3.13398e-06
DLK1|ENSG00000185559|protein_coding	-2.34161	2.1711	3.00474e-06	8.39141e-06
GC|ENSG00000145321|protein_coding	-2.04812	-3.25647	0.000429598	0.000880893
