# Supplementary material for: HOTTIP Functions as a Key Candidate Biomarker in Head and Neck Squamous Cell Carcinoma by Integrated Bioinformatic Analysis
Source: Biomed Res Int. 2019 Mar 26;2019:5450617. doi: 10.1155/2019/5450617 (PMC6457310; doi:10.1155/2019/5450617)
Supplement: Supplementary Materials — Supplementary Figure 1. The differential expressions of RNAs in head and neck squamous cell carcinoma. Volcano plots: (A) mRNAs; (B) lncRNAs; (C) miRNAs. Heatmaps: (D) mRNAs; (E) lncRNAs; (F) miRNAs. In the heatmaps, the X-axis represents samples and the Y-axis represents RNAs. Red denotes significant upregulation and green denotes significant downregulation (fold changes >2, adjusted P value <0.05). Supplementary Figure 2. GO enrichment and KEGG pathway analysis of the differentially expressed genes. Red denotes upregulated genes, green represents downregulated genes, and no color represents expanded genes. Supplementary Figure 3. Kaplan–Meier survival curves of differentially expressed mRNAs (A), lncRNAs (B–N), and miRNAs (O) involved in the HNSCC-specific ceRNA network. Supplementary Figure 4. Time-dependent ROC curves of the RNA signatures derived from the ceRNA network for predicting 1-year, 3-year, 5-year, and 10-year survival of HNSCC patients in the TCGA dataset. Supplementary Figure 5. HOTTIP expression and its prognostic value in multiple cancers in TCGA database. (A) HOTTIP expression profiling in multiple cancers in TCGA database. The green indicates downregulated and red indicates upregulated. (B) HOTTIP showed prognostic value in lung squamous cell carcinoma and kidney renal clear cell carcinoma. Supplementary Table 1. Differentially expressed mRNAs, lncRNAs, and miRNAs involved in the ceRNA network. Supplementary Table 2. Prognostic value of the differentially expressed mRNAs, lncRNAs, and miRNAs involved in the ceRNA network by univariate Cox regression analysis. Supplementary Table 3. Establishment of multifactor prognostic model by multivariate Cox analysis based on mRNAs, lncRNAs, and miRNAs expression involved in the ceRNA network. Supplementary File 1. differentially expressed mRNAs.xlsx. Supplementary File 2. differentially expressed lncRNAs.xlsx. Supplementary File 3. differentially expressed miRNAs.xlsx. Supplementary File 4. lncRNA_miRNA pai [file 5450617.f1.zip › New folder/Supplementary File 2. differentially expressed lncRNAs.xlsx]

## Sheet: Upregulated
lnRNAs	logFC	logCPM	PValue	FDR
HOXC-AS2|ENSG00000250133|processed_transcript	3.78465	6.79858	1.48525e-48	2.84574e-46
FOXD2-AS1|ENSG00000237424|antisense	2.2903	8.81511	4.60588e-46	7.20397e-44
AC114956.1|ENSG00000248240|antisense	3.29419	6.4228	1.663e-40	1.9311e-38
AC114956.2|ENSG00000248554|antisense	3.27534	7.9213	1.14495e-38	1.16999e-36
LINC01633|ENSG00000260976|lincRNA	4.0588	4.82826	6.67183e-36	5.32634e-34
AC134312.5|ENSG00000261327|lincRNA	4.08718	7.67315	9.90492e-35	7.09452e-33
LINC02081|ENSG00000267123|lincRNA	4.113	7.9835	1.27762e-30	7.30724e-29
RNF144A-AS1|ENSG00000228203|processed_transcript	3.13583	7.82457	1.75237e-30	9.87514e-29
GSEC|ENSG00000280832|antisense	2.08098	8.52148	8.19251e-29	4.39073e-27
HOXA10-AS|ENSG00000253187|antisense	3.33167	6.06368	2.29208e-28	1.16334e-26
U62317.2|ENSG00000272666|lincRNA	2.73377	9.79432	7.96547e-28	3.74524e-26
DNAH17-AS1|ENSG00000267432|processed_transcript	3.00388	6.58443	4.49868e-27	2.00453e-25
LINC01614|ENSG00000230838|lincRNA	5.79356	7.64332	4.89129e-27	2.16687e-25
LINC01929|ENSG00000267013|lincRNA	5.12642	7.62872	8.0493e-27	3.5051e-25
AL358334.2|ENSG00000258711|lincRNA	3.0447	8.41984	1.14534e-26	4.95925e-25
LINC00941|ENSG00000235884|lincRNA	3.97532	8.83534	1.26237e-26	5.43527e-25
SLC12A5-AS1|ENSG00000204044|antisense	3.35977	6.10864	2.12643e-26	8.90542e-25
AC008011.2|ENSG00000257042|antisense	3.65658	7.20993	2.08068e-25	8.30537e-24
AC010595.1|ENSG00000250874|lincRNA	6.46304	6.12634	4.72131e-25	1.80921e-23
HAGLROS|ENSG00000226363|lincRNA	3.26171	7.51029	5.58723e-25	2.11983e-23
AC093520.1|ENSG00000260757|sense_overlapping	3.33812	4.49366	1.18379e-24	4.34095e-23
TM4SF19-AS1|ENSG00000235897|antisense	2.74477	8.20369	1.76931e-24	6.33644e-23
DUXAP8|ENSG00000206195|processed_transcript	3.54202	9.28437	2.19575e-24	7.82345e-23
AC078778.1|ENSG00000257596|antisense	2.78012	5.51954	2.54258e-24	8.89787e-23
FIRRE|ENSG00000213468|lincRNA	3.43479	6.84665	5.05639e-24	1.72232e-22
AC012531.1|ENSG00000260597|lincRNA	4.1812	4.74488	9.23385e-24	3.07688e-22
AC113346.1|ENSG00000251144|lincRNA	4.52796	5.83849	1.54406e-23	5.01428e-22
AC002384.1|ENSG00000228742|lincRNA	4.19253	8.75891	4.8379e-23	1.5449e-21
AC009093.2|ENSG00000260517|lincRNA	2.21181	6.65187	6.48797e-23	2.0547e-21
LINC00944|ENSG00000256128|lincRNA	2.71956	7.22887	1.79083e-22	5.62496e-21
LINC02100|ENSG00000248693|lincRNA	2.98931	4.93636	6.0565e-22	1.82744e-20
AC009093.1|ENSG00000259807|lincRNA	2.65018	6.74296	7.83099e-22	2.35359e-20
LINC00460|ENSG00000233532|lincRNA	4.45591	7.88241	8.69004e-22	2.58141e-20
AC007879.3|ENSG00000234902|lincRNA	2.39353	5.09175	9.98502e-22	2.95464e-20
AL117355.1|ENSG00000257636|antisense	6.89505	7.15508	1.26443e-21	3.65681e-20
AFAP1-AS1|ENSG00000272620|antisense	6.3299	11.5189	1.91397e-21	5.43285e-20
AC007611.1|ENSG00000260086|lincRNA	2.16212	6.59334	2.38677e-21	6.69325e-20
LINC01615|ENSG00000223485|lincRNA	3.36741	9.44886	2.96717e-21	8.20954e-20
LINC01561|ENSG00000177234|lincRNA	4.40647	5.78097	3.14192e-21	8.63071e-20
AP000695.2|ENSG00000233818|antisense	2.27144	6.97718	3.8626e-21	1.05349e-19
LINC00943|ENSG00000189238|lincRNA	2.89086	5.34892	5.1685e-21	1.38019e-19
AL136987.1|ENSG00000232498|antisense	3.40827	5.57885	5.51323e-21	1.46205e-19
HOXA11-AS|ENSG00000240990|antisense	4.18961	6.54994	6.17749e-21	1.61612e-19
AC112721.2|ENSG00000222032|lincRNA	4.0002	4.93309	6.17852e-21	1.61612e-19
MIR503HG|ENSG00000223749|lincRNA	2.85008	7.66717	6.57449e-21	1.70803e-19
AL359091.4|ENSG00000273186|sense_intronic	2.11073	6.16599	1.18038e-20	3.02556e-19
AC023908.3|ENSG00000261136|antisense	2.1143	5.20748	1.35626e-20	3.46479e-19
Z99755.3|ENSG00000279184|antisense	3.7986	7.60544	1.39425e-20	3.55001e-19
AC022031.2|ENSG00000267284|lincRNA	3.48229	6.9201	2.97487e-20	7.4024e-19
AL513123.1|ENSG00000236347|lincRNA	2.83223	5.86054	3.44258e-20	8.5385e-19
AC011287.1|ENSG00000229618|lincRNA	3.1719	7.27294	3.90447e-20	9.6518e-19
ZFPM2-AS1|ENSG00000251003|processed_transcript	3.52735	8.80643	3.91664e-20	9.6518e-19
AL645608.2|ENSG00000224969|antisense	2.67849	4.41403	5.25065e-20	1.28156e-18
HOXC-AS1|ENSG00000250451|antisense	2.75504	5.46571	7.5255e-20	1.81941e-18
AC017076.1|ENSG00000271947|lincRNA	2.81497	4.63967	8.14692e-20	1.9573e-18
LINC02154|ENSG00000235385|lincRNA	5.27799	8.20573	1.34558e-19	3.19272e-18
AC107959.3|ENSG00000253616|antisense	2.67179	6.90535	1.76882e-19	4.14563e-18
AC004988.1|ENSG00000203446|antisense	3.10198	5.14678	1.9653e-19	4.57814e-18
HOTAIR|ENSG00000228630|antisense	3.55888	6.48936	2.09902e-19	4.87482e-18
LINC00898|ENSG00000205634|lincRNA	3.7985	6.03996	4.30538e-19	9.79123e-18
MYOSLID|ENSG00000229647|lincRNA	2.75701	9.15459	5.45622e-19	1.23314e-17
AP000695.1|ENSG00000230479|antisense	2.35139	7.48939	5.47062e-19	1.23314e-17
LINC02450|ENSG00000257114|lincRNA	3.47356	5.45302	5.91872e-19	1.31864e-17
AC018695.6|ENSG00000275393|sense_intronic	2.18565	6.47995	7.39991e-19	1.62501e-17
LINC02163|ENSG00000251026|lincRNA	4.68417	5.06248	1.06119e-18	2.29098e-17
HOXB-AS4|ENSG00000242207|antisense	5.02362	5.96537	1.06726e-18	2.29761e-17
LINC02454|ENSG00000256268|lincRNA	3.66893	6.8093	1.33296e-18	2.85358e-17
AL117329.1|ENSG00000224271|lincRNA	2.38188	6.65601	1.33841e-18	2.85726e-17
AC243773.2|ENSG00000277268|antisense	4.49917	7.15918	3.3934e-18	6.99113e-17
AC122710.3|ENSG00000272071|lincRNA	3.75774	4.61431	5.3093e-18	1.07932e-16
AC034223.2|ENSG00000251281|lincRNA	5.16868	5.94833	6.55817e-18	1.31921e-16
LINC02156|ENSG00000257906|lincRNA	3.08197	3.48521	8.63181e-18	1.70062e-16
AC103702.2|ENSG00000272763|lincRNA	4.38376	9.28296	8.96452e-18	1.75265e-16
LINC02321|ENSG00000258884|lincRNA	2.44859	5.14628	1.25341e-17	2.40154e-16
AP003555.2|ENSG00000254605|lincRNA	3.2363	6.65894	1.40729e-17	2.68964e-16
AL365356.5|ENSG00000242147|lincRNA	2.90978	8.46288	1.58788e-17	3.01973e-16
AC010343.3|ENSG00000250697|lincRNA	4.44236	7.05693	1.66062e-17	3.14246e-16
AC090673.1|ENSG00000197301|antisense	2.19947	5.92749	2.75542e-17	5.15062e-16
LINC02086|ENSG00000244649|lincRNA	3.82616	7.36012	3.07639e-17	5.72268e-16
LINC01234|ENSG00000249550|lincRNA	6.17749	8.59537	3.22638e-17	5.98716e-16
HS1BP3-IT1|ENSG00000231948|sense_intronic	3.3343	5.90619	6.90292e-17	1.25962e-15
HAGLR|ENSG00000224189|antisense	2.22683	9.80954	7.06243e-17	1.28566e-15
PCAT7|ENSG00000231806|antisense	2.60792	7.15816	7.96135e-17	1.44245e-15
AC048341.3|ENSG00000275180|lincRNA	2.00716	6.05331	9.24606e-17	1.65953e-15
AC119150.1|ENSG00000249916|antisense	2.99842	5.14374	1.06296e-16	1.9034e-15
AP000526.1|ENSG00000271127|sense_intronic	3.85742	4.1316	1.20092e-16	2.13051e-15
AC012065.3|ENSG00000269976|lincRNA	2.90068	5.69476	1.46776e-16	2.55656e-15
AL139147.1|ENSG00000248458|antisense	4.07208	5.51326	2.09223e-16	3.59526e-15
AL445490.1|ENSG00000225886|antisense	3.08916	5.79897	2.56064e-16	4.36106e-15
AC025176.1|ENSG00000250081|lincRNA	2.60215	4.33976	3.56545e-16	6.01886e-15
ANO1-AS2|ENSG00000254417|antisense	3.65981	5.66087	4.19151e-16	7.01392e-15
AC012625.1|ENSG00000251361|lincRNA	3.29512	3.89567	5.27179e-16	8.78326e-15
AL365181.3|ENSG00000272405|antisense	3.11735	10.0855	6.05364e-16	1.00205e-14
FP325330.3|ENSG00000279712|lincRNA	2.55651	4.75949	8.09391e-16	1.31145e-14
AC107959.2|ENSG00000246130|antisense	2.19841	4.62895	8.42096e-16	1.36157e-14
LINC01116|ENSG00000163364|lincRNA	2.23099	9.45442	9.44478e-16	1.52069e-14
CLEC12A-AS1|ENSG00000231560|lincRNA	3.08844	6.44696	1.00725e-15	1.61497e-14
AC108676.1|ENSG00000244675|sense_overlapping	3.77598	9.63981	1.1878e-15	1.88474e-14
AC023906.5|ENSG00000259712|antisense	2.28243	5.94771	1.24603e-15	1.96899e-14
LINC02043|ENSG00000232233|lincRNA	2.51688	4.88724	1.3678e-15	2.15253e-14
LINC00520|ENSG00000258791|lincRNA	3.15096	8.41306	1.4649e-15	2.29123e-14
BX322234.2|ENSG00000233085|lincRNA	5.64934	6.0406	1.56207e-15	2.43823e-14
LINC00519|ENSG00000258955|lincRNA	2.22594	8.90141	1.61746e-15	2.51955e-14
AC002076.1|ENSG00000234695|antisense	2.70626	4.11427	1.98452e-15	3.07259e-14
MIR9-3HG|ENSG00000255571|lincRNA	3.18476	10.1875	2.02864e-15	3.13458e-14
DLX2-AS1|ENSG00000236651|lincRNA	3.1925	5.13152	2.10505e-15	3.22662e-14
TTLL11-IT1|ENSG00000237548|lincRNA	3.37065	6.55033	2.19037e-15	3.3507e-14
LINC00668|ENSG00000265933|lincRNA	4.45492	9.29412	2.32107e-15	3.5295e-14
DLX6-AS1|ENSG00000231764|antisense	2.21217	8.25324	2.37975e-15	3.61157e-14
CDKN2B-AS1|ENSG00000240498|antisense	2.47735	7.47933	2.59455e-15	3.9143e-14
LINC02416|ENSG00000257924|lincRNA	2.07855	4.42046	3.08764e-15	4.62182e-14
NKILA|ENSG00000278709|antisense	2.04051	8.63305	3.2889e-15	4.8944e-14
LINC01322|ENSG00000244128|lincRNA	4.63786	8.50087	3.64062e-15	5.36849e-14
INHBA-AS1|ENSG00000224116|antisense	2.74684	5.89265	3.9168e-15	5.76168e-14
HOXC-AS3|ENSG00000251151|processed_transcript	3.79767	4.89163	4.42627e-15	6.47384e-14
RRM1-AS1|ENSG00000255276|antisense	2.728	3.16684	5.14314e-15	7.42317e-14
AC131009.2|ENSG00000256955|lincRNA	2.92003	4.33531	5.44655e-15	7.83158e-14
AP000525.1|ENSG00000272872|sense_intronic	2.67821	5.15131	5.6881e-15	8.13412e-14
AC073130.1|ENSG00000237870|processed_transcript	3.29613	4.46057	6.34431e-15	9.0377e-14
LINC01179|ENSG00000249500|lincRNA	4.72352	5.3247	6.49884e-15	9.22353e-14
IGF2BP2-AS1|ENSG00000163915|antisense	2.75025	5.58238	6.59295e-15	9.33982e-14
AL354919.2|ENSG00000254545|antisense	2.8621	4.68333	6.88312e-15	9.73288e-14
AC034223.1|ENSG00000249102|lincRNA	4.47859	4.94896	8.60675e-15	1.2081e-13
AL365203.1|ENSG00000229656|lincRNA	3.05652	5.92899	8.94319e-15	1.25303e-13
LINC01426|ENSG00000234380|antisense	2.3849	8.10186	9.00982e-15	1.26006e-13
AC008392.1|ENSG00000268186|lincRNA	3.26615	3.81535	9.57204e-15	1.33362e-13
AL365181.2|ENSG00000272068|lincRNA	3.57355	7.64043	9.588e-15	1.33362e-13
AC023034.1|ENSG00000259594|lincRNA	3.04706	3.71867	1.17087e-14	1.61977e-13
AL596223.1|ENSG00000229261|antisense	4.43611	5.60065	1.2385e-14	1.71025e-13
CASC9|ENSG00000249395|lincRNA	3.45471	10.3122	1.32067e-14	1.81067e-13
AL161431.1|ENSG00000275216|lincRNA	3.15405	12.5458	1.93378e-14	2.61384e-13
AL360004.1|ENSG00000196979|lincRNA	3.06479	5.19735	2.26435e-14	3.03923e-13
LINC01356|ENSG00000215866|lincRNA	2.6794	5.88693	2.32519e-14	3.11543e-13
AL683807.1|ENSG00000223511|lincRNA	2.13793	5.11895	2.3389e-14	3.12833e-13
MIAT|ENSG00000225783|lincRNA	2.11102	10.3203	2.42551e-14	3.23852e-13
AC112721.1|ENSG00000222022|lincRNA	3.12984	4.20306	2.43651e-14	3.24755e-13
AC093895.1|ENSG00000249001|antisense	3.0691	7.86574	2.58095e-14	3.41631e-13
AC004817.3|ENSG00000269927|lincRNA	3.68635	5.7629	2.77127e-14	3.63343e-13
AC010327.3|ENSG00000267577|antisense	3.86425	5.95249	2.93128e-14	3.83368e-13
AC136475.3|ENSG00000255026|antisense	2.10277	7.34342	3.20072e-14	4.17182e-13
AC008083.1|ENSG00000257925|antisense	3.08865	5.3786	3.49251e-14	4.53671e-13
AL138789.1|ENSG00000233589|antisense	4.05276	8.53481	3.95331e-14	5.07507e-13
AP002957.1|ENSG00000255345|lincRNA	2.78937	4.59887	4.10612e-14	5.26243e-13
AC006460.1|ENSG00000228509|antisense	2.61815	5.1858	4.18104e-14	5.34058e-13
AL162413.1|ENSG00000270372|lincRNA	4.51076	6.69025	5.21471e-14	6.57328e-13
LINC00487|ENSG00000205837|lincRNA	2.51141	4.00011	5.56902e-14	6.99688e-13
AC156455.1|ENSG00000256546|processed_transcript	3.05852	6.81254	6.45383e-14	8.05573e-13
LINC01524|ENSG00000234948|lincRNA	3.39192	4.68083	6.6914e-14	8.33868e-13
LINC01842|ENSG00000267147|lincRNA	2.53712	6.07818	7.02284e-14	8.73751e-13
AL391845.2|ENSG00000233542|antisense	2.21238	4.52324	1.01613e-13	1.25405e-12
LINC00973|ENSG00000240476|lincRNA	4.62442	4.99811	1.10205e-13	1.34803e-12
AP005131.5|ENSG00000267694|antisense	3.60436	4.45651	1.1585e-13	1.40933e-12
AC079160.1|ENSG00000250546|processed_transcript	3.02244	6.16885	1.19243e-13	1.4483e-12
AL356414.1|ENSG00000205300|lincRNA	3.89772	3.23187	1.38045e-13	1.65567e-12
ELFN1-AS1|ENSG00000236081|lincRNA	4.35717	6.76174	1.50115e-13	1.79483e-12
TSPEAR-AS2|ENSG00000182912|antisense	3.75085	7.01041	1.55193e-13	1.84403e-12
AL109924.2|ENSG00000229720|lincRNA	3.50625	4.2361	1.58313e-13	1.87819e-12
AC109454.3|ENSG00000250564|lincRNA	4.38629	6.65422	1.65639e-13	1.96207e-12
AL390729.1|ENSG00000224167|lincRNA	2.83588	5.4388	2.17488e-13	2.55257e-12
AC007879.2|ENSG00000225916|lincRNA	2.58043	4.00741	4.09455e-13	4.7118e-12
AC116049.2|ENSG00000249413|lincRNA	3.49215	4.47605	4.3126e-13	4.94047e-12
NAALADL2-AS2|ENSG00000226779|antisense	4.81351	5.29641	4.56213e-13	5.21075e-12
LINC02041|ENSG00000228952|lincRNA	3.07042	5.96759	4.68928e-13	5.34007e-12
LINC01096|ENSG00000246095|lincRNA	2.29794	5.27996	4.77015e-13	5.4241e-12
AC079949.2|ENSG00000278266|lincRNA	2.49469	7.80357	4.91163e-13	5.57205e-12
AC009121.1|ENSG00000262703|antisense	2.01885	4.51242	6.51351e-13	7.28752e-12
AC026310.2|ENSG00000255921|antisense	3.65072	4.33719	6.69666e-13	7.48151e-12
AC108174.1|ENSG00000248112|lincRNA	4.70261	5.52108	7.17753e-13	8.00707e-12
AC109479.1|ENSG00000253163|lincRNA	2.16227	4.96803	7.30577e-13	8.1147e-12
AL391704.1|ENSG00000224750|lincRNA	3.69964	4.48809	7.581e-13	8.40822e-12
P3H2-AS1|ENSG00000225764|antisense	2.94707	5.98646	8.119e-13	8.966e-12
LINC01711|ENSG00000268941|lincRNA	2.55357	5.89868	8.35492e-13	9.20001e-12
AP001790.1|ENSG00000250390|lincRNA	2.82288	4.59998	8.84572e-13	9.71255e-12
AL445490.2|ENSG00000233975|lincRNA	2.52049	4.084	9.03744e-13	9.88495e-12
AC009262.1|ENSG00000236212|lincRNA	2.84518	3.73351	9.25611e-13	1.00909e-11
AC005993.1|ENSG00000266869|lincRNA	3.00287	5.88319	9.88823e-13	1.07494e-11
AL035446.1|ENSG00000234147|lincRNA	2.6667	7.00502	1.00876e-12	1.09506e-11
AL138962.1|ENSG00000228573|lincRNA	3.77148	3.65692	1.0386e-12	1.12586e-11
LINC01338|ENSG00000281327|lincRNA	3.51322	4.70588	1.08914e-12	1.17898e-11
LINC01429|ENSG00000227964|lincRNA	3.21683	3.73048	1.18308e-12	1.27706e-11
HOXC13-AS|ENSG00000249641|antisense	2.38601	9.07032	1.18695e-12	1.27944e-11
AC012213.1|ENSG00000253477|antisense	2.66654	5.28753	1.24223e-12	1.33714e-11
AC141930.2|ENSG00000231482|lincRNA	3.73053	3.82665	1.25551e-12	1.34954e-11
AC023301.1|ENSG00000265579|sense_intronic	3.43086	4.92799	1.27108e-12	1.36437e-11
AL359771.1|ENSG00000237445|lincRNA	2.70718	6.765	1.27503e-12	1.36669e-11
NRIR|ENSG00000225964|antisense	2.33371	5.52829	1.382e-12	1.47722e-11
AP003486.1|ENSG00000254842|lincRNA	2.7535	6.96188	1.42292e-12	1.51672e-11
FLJ12825|ENSG00000248265|lincRNA	2.29228	5.06292	1.43347e-12	1.52585e-11
LINC01998|ENSG00000243321|lincRNA	4.03623	5.6164	1.6408e-12	1.7417e-11
SNAP25-AS1|ENSG00000227906|antisense	3.31062	5.83849	1.71997e-12	1.81819e-11
AL135903.2|ENSG00000234155|lincRNA	2.57034	6.15446	1.79064e-12	1.88251e-11
LUARIS|ENSG00000231638|antisense	2.47315	7.42811	1.83982e-12	1.93155e-11
PACERR|ENSG00000273129|lincRNA	2.37261	4.17144	1.84508e-12	1.93443e-11
AC012213.4|ENSG00000271830|lincRNA	2.84478	4.9192	2.28989e-12	2.37801e-11
LINC00922|ENSG00000261742|lincRNA	3.21935	4.74584	2.37833e-12	2.46318e-11
AC125608.1|ENSG00000223812|lincRNA	6.00999	7.56064	2.55367e-12	2.6341e-11
SFTA1P|ENSG00000225383|lincRNA	3.14479	7.32636	2.84923e-12	2.93107e-11
AC022031.1|ENSG00000267172|lincRNA	2.99968	3.37404	3.05399e-12	3.1375e-11
AL645504.1|ENSG00000235121|antisense	2.32734	4.29364	3.66249e-12	3.73759e-11
AC090023.2|ENSG00000256915|lincRNA	3.45886	3.88192	3.82664e-12	3.88957e-11
AL139351.1|ENSG00000276923|lincRNA	2.47146	4.1788	4.01769e-12	4.07836e-11
LINC01305|ENSG00000231453|lincRNA	3.85442	7.16524	4.15448e-12	4.20607e-11
AC079949.1|ENSG00000256001|lincRNA	2.34388	6.03045	4.29184e-12	4.32798e-11
AF165147.1|ENSG00000232855|lincRNA	2.82859	8.30566	4.5556e-12	4.5759e-11
LINC02187|ENSG00000263082|lincRNA	2.8486	5.88348	5.06978e-12	5.04607e-11
LINC01807|ENSG00000232023|lincRNA	5.15782	6.11099	5.36001e-12	5.32803e-11
AC110285.6|ENSG00000275966|lincRNA	2.16243	4.2936	5.64216e-12	5.59399e-11
AC099487.1|ENSG00000247402|lincRNA	2.28111	4.87539	5.88291e-12	5.82515e-11
KCNMB2-AS1|ENSG00000237978|antisense	2.02681	8.84495	6.21648e-12	6.13958e-11
AC108865.1|ENSG00000250829|lincRNA	4.81419	5.65885	6.70015e-12	6.59177e-11
AC034213.1|ENSG00000250509|lincRNA	3.18051	5.9529	6.93995e-12	6.79282e-11
AP000864.1|ENSG00000272788|sense_intronic	2.08205	3.80376	7.21047e-12	7.03962e-11
AC131157.1|ENSG00000257253|lincRNA	2.22287	5.7487	7.68386e-12	7.46377e-11
LINC00704|ENSG00000231298|lincRNA	2.38658	7.9491	7.79763e-12	7.56469e-11
AC009275.1|ENSG00000273297|lincRNA	2.05653	6.50001	9.67095e-12	9.2532e-11
AC090125.1|ENSG00000263655|lincRNA	3.70063	3.86683	9.73678e-12	9.30458e-11
AC104041.1|ENSG00000259692|lincRNA	2.84158	5.71446	9.75093e-12	9.30649e-11
LINC01647|ENSG00000235643|lincRNA	3.88919	3.71607	1.10912e-11	1.05332e-10
AC092070.4|ENSG00000269758|lincRNA	2.33088	3.28055	1.19841e-11	1.13111e-10
AC073324.2|ENSG00000280890|lincRNA	2.84295	4.25673	1.20325e-11	1.13428e-10
AF274856.1|ENSG00000266560|processed_transcript	4.10592	4.22377	1.26548e-11	1.18856e-10
U62317.1|ENSG00000226738|antisense	3.16436	8.96632	1.52924e-11	1.42407e-10
LINC00839|ENSG00000185904|lincRNA	2.42023	9.47842	1.63497e-11	1.51884e-10
TSPEAR-AS1|ENSG00000235890|antisense	3.18082	6.43621	1.64769e-11	1.5288e-10
KCNQ5-IT1|ENSG00000233844|sense_intronic	2.95837	3.4964	1.74367e-11	1.61395e-10
AL355303.1|ENSG00000224034|lincRNA	2.93199	5.8983	1.76262e-11	1.62952e-10
LINC01583|ENSG00000259518|lincRNA	3.05024	4.18908	1.77823e-11	1.64e-10
AL590666.2|ENSG00000229953|antisense	2.36607	7.53084	1.88865e-11	1.73765e-10
LINC00911|ENSG00000259107|lincRNA	3.5476	5.01197	1.92193e-11	1.76403e-10
AC010275.1|ENSG00000248268|antisense	3.67215	6.529	2.0576e-11	1.88405e-10
AC073957.1|ENSG00000225146|antisense	3.74987	6.30481	2.08516e-11	1.907e-10
AC105460.2|ENSG00000251577|antisense	4.09688	5.68641	2.16605e-11	1.97391e-10
LINC00355|ENSG00000227674|lincRNA	5.76703	6.16027	2.20933e-11	2.01096e-10
AC107308.1|ENSG00000277945|sense_intronic	3.15939	4.06657	2.308e-11	2.08941e-10
AL049775.1|ENSG00000205562|lincRNA	2.31891	7.12546	2.30915e-11	2.08941e-10
AC025419.1|ENSG00000250748|lincRNA	2.20132	5.04961	2.43829e-11	2.19848e-10
AP001046.1|ENSG00000225637|lincRNA	2.37633	4.59354	2.64733e-11	2.38135e-10
AC091170.1|ENSG00000264464|lincRNA	4.09619	6.302	2.72888e-11	2.45183e-10
LINC01391|ENSG00000244578|lincRNA	3.13024	4.38056	2.92853e-11	2.61588e-10
LINC01050|ENSG00000271216|lincRNA	2.64625	4.89347	2.93205e-11	2.61597e-10
AC117402.1|ENSG00000206532|lincRNA	2.82708	6.49245	3.223e-11	2.86224e-10
CU639417.6|ENSG00000280179|lincRNA	2.13342	4.04896	3.24403e-11	2.87757e-10
AC090673.2|ENSG00000256083|antisense	2.97628	3.70507	3.39394e-11	3.0036e-10
AC022613.1|ENSG00000256802|antisense	2.14816	6.24029	3.92794e-11	3.45622e-10
LINC00525|ENSG00000146666|antisense	2.79774	5.04704	4.10362e-11	3.60254e-10
AC008687.2|ENSG00000268108|antisense	2.00136	3.68025	4.29131e-11	3.75013e-10
AC025569.1|ENSG00000258168|antisense	2.60422	7.38061	4.49898e-11	3.90932e-10
AC080129.1|ENSG00000229964|lincRNA	3.69271	3.76839	4.67699e-11	4.04691e-10
SPRY4-IT1|ENSG00000281881|lincRNA	2.13489	3.7337	4.67845e-11	4.04691e-10
AC004080.2|ENSG00000253508|lincRNA	3.56537	3.21441	4.87846e-11	4.20095e-10
LINC01747|ENSG00000230400|lincRNA	2.65814	3.80809	5.03407e-11	4.32039e-10
AC008109.1|ENSG00000266602|lincRNA	5.74927	4.59173	5.07854e-11	4.34396e-10
AF064858.2|ENSG00000237609|lincRNA	2.17879	4.42457	6.14864e-11	5.2146e-10
LINC02475|ENSG00000251350|lincRNA	4.48458	4.44774	6.15084e-11	5.2146e-10
AC007879.4|ENSG00000240440|lincRNA	2.09959	3.25472	6.22855e-11	5.26883e-10
AP002478.1|ENSG00000266401|antisense	3.25691	4.3407	6.37881e-11	5.38999e-10
AC008278.1|ENSG00000224194|antisense	3.36987	4.06868	6.61549e-11	5.57768e-10
AL136129.1|ENSG00000261039|lincRNA	2.15353	5.70481	6.90882e-11	5.80583e-10
AC078788.1|ENSG00000241220|lincRNA	2.39954	4.07976	6.92467e-11	5.81278e-10
AC026495.1|ENSG00000258654|lincRNA	3.28351	5.08595	7.49066e-11	6.26729e-10
TRPM2-AS|ENSG00000230061|antisense	2.53874	7.6851	7.80724e-11	6.51794e-10
AC124276.3|ENSG00000255400|lincRNA	3.41639	3.42647	8.32747e-11	6.90711e-10
AC105243.1|ENSG00000261780|processed_transcript	6.0115	8.85144	8.55314e-11	7.08663e-10
LINC01910|ENSG00000266278|lincRNA	2.33981	4.82267	8.58047e-11	7.09393e-10
AC098864.1|ENSG00000177822|antisense	2.13945	8.4427	9.30678e-11	7.66135e-10
LINC02428|ENSG00000248740|lincRNA	3.01278	6.46116	9.91693e-11	8.1287e-10
LINC01518|ENSG00000233515|lincRNA	3.82984	6.13048	1.06686e-10	8.72616e-10
AP005019.1|ENSG00000256633|antisense	2.10482	6.10013	1.09563e-10	8.93291e-10
AC025575.2|ENSG00000258053|lincRNA	3.65393	7.429	1.13779e-10	9.23728e-10
AL157871.2|ENSG00000258521|antisense	2.34339	5.30702	1.18019e-10	9.55116e-10
LINC01450|ENSG00000232458|lincRNA	3.08781	3.09768	1.22206e-10	9.86917e-10
LINC02434|ENSG00000248370|lincRNA	4.78039	5.79568	1.38065e-10	1.10683e-09
AC019068.1|ENSG00000233611|antisense	2.71527	3.58055	1.64243e-10	1.30985e-09
AL122034.1|ENSG00000232598|lincRNA	3.48494	3.90254	1.64863e-10	1.31342e-09
AC012363.1|ENSG00000224789|antisense	4.86348	4.62814	1.96642e-10	1.55208e-09
AP005482.1|ENSG00000260302|lincRNA	2.51671	6.91702	2.50441e-10	1.94466e-09
LINC00452|ENSG00000229373|lincRNA	3.48165	4.18003	2.89971e-10	2.238e-09
HOTTIP|ENSG00000243766|antisense	3.1274	3.91975	3.0792e-10	2.37414e-09
AC026369.1|ENSG00000249695|antisense	2.22854	4.82536	3.09434e-10	2.38102e-09
LINC01385|ENSG00000251604|lincRNA	3.31777	3.37035	3.36774e-10	2.57761e-09
AC120498.8|ENSG00000273551|lincRNA	2.70594	3.84223	3.45255e-10	2.6355e-09
LINC01419|ENSG00000253898|lincRNA	6.54001	5.49368	4.31028e-10	3.27069e-09
AL121580.1|ENSG00000230345|lincRNA	2.2721	3.19198	4.34922e-10	3.29697e-09
AC099506.1|ENSG00000260862|sense_intronic	2.34591	4.01483	4.52883e-10	3.41623e-09
AF274855.1|ENSG00000229967|antisense	5.60741	6.60243	4.67182e-10	3.51372e-09
AL356056.1|ENSG00000229227|lincRNA	2.98922	3.8158	4.84522e-10	3.637e-09
AP001547.1|ENSG00000254885|lincRNA	4.2821	4.39799	4.9841e-10	3.73394e-09
AC107419.1|ENSG00000228933|lincRNA	3.56999	4.27097	5.31467e-10	3.96994e-09
AC055736.1|ENSG00000257500|antisense	2.56406	6.55442	5.59063e-10	4.1518e-09
KC877982.1|ENSG00000269993|lincRNA	5.27302	7.32273	6.03342e-10	4.45473e-09
RBAKDN|ENSG00000273313|lincRNA	2.92284	4.0954	6.16738e-10	4.53847e-09
AL354714.1|ENSG00000198358|antisense	2.95633	3.94277	6.17051e-10	4.53847e-09
AL021877.2|ENSG00000280356|lincRNA	3.26223	5.85065	6.98245e-10	5.11601e-09
IGFL2-AS1|ENSG00000268621|lincRNA	2.52277	9.94127	7.00265e-10	5.12591e-09
ADGRD1-AS1|ENSG00000256151|lincRNA	5.01474	7.04024	7.40894e-10	5.40782e-09
LINC01460|ENSG00000205334|lincRNA	2.5441	5.33139	7.55296e-10	5.5077e-09
AC108865.2|ENSG00000272218|lincRNA	4.50967	4.26089	7.69968e-10	5.59871e-09
AC005256.1|ENSG00000267073|lincRNA	2.28703	5.09225	8.34985e-10	6.0371e-09
AL023755.1|ENSG00000228697|lincRNA	2.21231	3.37981	8.36579e-10	6.04292e-09
AP000904.1|ENSG00000273415|lincRNA	4.75892	5.33133	8.90746e-10	6.40401e-09
AC243773.1|ENSG00000276707|antisense	3.59687	3.54543	9.04887e-10	6.49959e-09
AL162632.1|ENSG00000257900|lincRNA	2.02977	3.84641	9.98748e-10	7.11376e-09
ERVH48-1|ENSG00000233056|lincRNA	3.69847	7.57084	1.01694e-09	7.22989e-09
LINC01194|ENSG00000248131|lincRNA	6.14927	4.72236	1.06513e-09	7.55849e-09
LINC01260|ENSG00000132832|lincRNA	2.04238	6.03332	1.11529e-09	7.87795e-09
AP003900.1|ENSG00000277693|lincRNA	4.95806	4.03811	1.13952e-09	8.04168e-09
AC087612.1|ENSG00000259672|lincRNA	3.43047	8.37581	1.2541e-09	8.80166e-09
AL772337.1|ENSG00000214888|antisense	4.81444	4.95062	1.27406e-09	8.92544e-09
AC019080.4|ENSG00000271996|antisense	3.19276	6.36351	1.38164e-09	9.66143e-09
AL031283.3|ENSG00000236045|antisense	2.81803	4.57884	1.65279e-09	1.14945e-08
LINC01468|ENSG00000231131|lincRNA	3.12067	8.21502	1.6958e-09	1.17723e-08
AC105460.1|ENSG00000250920|lincRNA	4.19299	10.4862	1.7921e-09	1.24295e-08
AC009264.1|ENSG00000234352|antisense	3.47845	6.62179	1.81639e-09	1.25866e-08
AP002784.1|ENSG00000250519|lincRNA	2.32133	5.27394	1.91751e-09	1.32275e-08
AL023802.1|ENSG00000226954|lincRNA	2.63248	3.63846	1.96333e-09	1.35071e-08
AC025244.1|ENSG00000251185|lincRNA	2.83371	4.72195	1.99877e-09	1.37386e-08
AC026782.2|ENSG00000248870|lincRNA	2.60243	3.04318	2.03508e-09	1.39757e-08
AL359694.2|ENSG00000261568|lincRNA	2.15904	3.7475	2.28306e-09	1.56087e-08
C2-AS1|ENSG00000281756|antisense	2.43129	4.07301	2.32566e-09	1.58858e-08
LINC01882|ENSG00000267654|lincRNA	3.38082	6.26146	2.32776e-09	1.5886e-08
U47924.1|ENSG00000271969|antisense	2.02943	3.58746	2.40299e-09	1.63412e-08
LINC01704|ENSG00000231666|lincRNA	2.06332	4.53696	2.41491e-09	1.64077e-08
AL139023.1|ENSG00000257869|lincRNA	4.90453	4.33991	2.43633e-09	1.65386e-08
AC122685.1|ENSG00000258763|antisense	3.8527	7.13545	2.56422e-09	1.73453e-08
AC023034.2|ENSG00000259610|lincRNA	2.41197	4.3128	2.60071e-09	1.75456e-08
AC078906.1|ENSG00000253317|lincRNA	2.31608	3.45846	2.60422e-09	1.75539e-08
AL049775.2|ENSG00000258902|lincRNA	2.58348	4.53855	2.62374e-09	1.76544e-08
TMEM132D-AS1|ENSG00000249196|antisense	6.45212	6.09494	2.73581e-09	1.83601e-08
AC100839.1|ENSG00000259756|antisense	3.29911	5.13057	2.73885e-09	1.83644e-08
AC089983.1|ENSG00000257732|antisense	2.82009	4.86495	2.78641e-09	1.86541e-08
LINC01160|ENSG00000231346|lincRNA	2.4835	8.63782	2.78692e-09	1.86541e-08
AL138885.3|ENSG00000231056|lincRNA	4.18023	3.67258	2.89828e-09	1.93825e-08
AC093801.1|ENSG00000248388|antisense	2.25858	3.62611	2.97757e-09	1.98436e-08
AC083809.1|ENSG00000277247|antisense	2.31982	5.325	3.15416e-09	2.09113e-08
LINC00942|ENSG00000249628|lincRNA	3.13444	8.65167	3.25926e-09	2.15521e-08
AC013762.1|ENSG00000255558|lincRNA	2.79576	3.26658	3.60617e-09	2.37437e-08
LINC00392|ENSG00000228295|lincRNA	6.19274	8.01668	3.62765e-09	2.38647e-08
LINC00491|ENSG00000250682|lincRNA	2.02553	8.26258	3.661e-09	2.40427e-08
LINC00626|ENSG00000225826|lincRNA	3.44165	5.83934	3.7176e-09	2.43936e-08
LINC02407|ENSG00000257219|lincRNA	2.27831	6.18376	3.7838e-09	2.47644e-08
ATP6V1B1-AS1|ENSG00000239322|antisense	2.56348	3.83656	3.94675e-09	2.5721e-08
AC097347.1|ENSG00000231217|lincRNA	2.06494	4.16771	3.97571e-09	2.58657e-08
AL589743.4|ENSG00000277128|lincRNA	3.00573	3.45052	4.07055e-09	2.63932e-08
AC007991.2|ENSG00000253838|sense_intronic	3.00807	4.01271	4.10493e-09	2.65935e-08
AL139327.2|ENSG00000232243|lincRNA	3.67767	4.55557	4.26738e-09	2.75761e-08
LINC02015|ENSG00000231574|lincRNA	2.45773	6.123	4.52198e-09	2.91721e-08
AC104794.3|ENSG00000260476|lincRNA	3.43506	3.53642	4.89908e-09	3.15252e-08
AC079062.1|ENSG00000263711|processed_transcript	5.7132	7.02392	5.04478e-09	3.23541e-08
LINC01694|ENSG00000233922|lincRNA	2.74813	8.67445	5.08038e-09	3.25552e-08
Z98257.1|ENSG00000227066|lincRNA	2.4382	6.38741	5.2291e-09	3.34523e-08
AC015660.2|ENSG00000259590|lincRNA	2.91682	4.42273	5.46586e-09	3.48505e-08
AC078788.2|ENSG00000241912|lincRNA	2.26615	3.41995	5.91675e-09	3.7476e-08
AP001065.1|ENSG00000228709|lincRNA	3.75733	6.34277	6.03584e-09	3.81358e-08
FEZF1-AS1|ENSG00000230316|antisense	3.00779	7.70309	6.113e-09	3.85597e-08
LINC00705|ENSG00000225269|lincRNA	2.28694	4.06379	6.19455e-09	3.90099e-08
AC023310.4|ENSG00000278626|lincRNA	3.28527	5.39511	6.46909e-09	4.05721e-08
LINC01776|ENSG00000226053|lincRNA	3.98091	3.76099	6.50609e-09	4.07708e-08
AC114803.1|ENSG00000230432|antisense	2.8204	3.15602	6.51989e-09	4.08239e-08
CASC20|ENSG00000229876|lincRNA	3.91111	5.92654	6.64493e-09	4.15729e-08
AC022274.1|ENSG00000253712|lincRNA	2.42519	2.98436	6.78125e-09	4.23566e-08
LINC00601|ENSG00000235180|lincRNA	2.54741	4.3525	7.48731e-09	4.64262e-08
AL592486.1|ENSG00000228189|lincRNA	4.49784	4.49399	8.0988e-09	5.00154e-08
AC010789.1|ENSG00000224817|lincRNA	3.66801	4.99186	8.28692e-09	5.10538e-08
AC015660.3|ENSG00000259760|antisense	3.0505	4.15881	8.37396e-09	5.15486e-08
MIR548XHG|ENSG00000224141|lincRNA	5.91321	4.93132	8.91984e-09	5.4777e-08
CDKN2A-AS1|ENSG00000224854|lincRNA	2.87983	4.65744	8.97098e-09	5.50028e-08
LINC01449|ENSG00000224017|lincRNA	2.13522	3.39568	9.41144e-09	5.76113e-08
AC026785.3|ENSG00000249199|lincRNA	3.74461	4.18037	9.9604e-09	6.07775e-08
AL355340.1|ENSG00000236799|lincRNA	2.02305	2.98696	1.03895e-08	6.3295e-08
AC096759.2|ENSG00000250735|lincRNA	3.99766	4.06528	1.08525e-08	6.58539e-08
AC097451.1|ENSG00000250657|processed_transcript	4.87032	4.27437	1.0901e-08	6.60959e-08
LINC02167|ENSG00000261122|lincRNA	6.09731	6.74378	1.10816e-08	6.71376e-08
AL133467.2|ENSG00000258927|lincRNA	4.36535	4.25361	1.16666e-08	7.03483e-08
LINC01033|ENSG00000249069|lincRNA	3.21004	4.55919	1.19143e-08	7.17855e-08
MIR137HG|ENSG00000225206|lincRNA	3.41323	4.91737	1.26274e-08	7.57247e-08
AP003063.1|ENSG00000254968|lincRNA	2.4016	4.77971	1.33255e-08	7.95998e-08
AC010894.3|ENSG00000236449|antisense	2.94204	6.41033	1.38096e-08	8.19803e-08
AC128709.2|ENSG00000235126|lincRNA	2.53221	5.8938	1.4034e-08	8.31197e-08
LINC01802|ENSG00000225064|lincRNA	2.38485	3.08581	1.49813e-08	8.83204e-08
LINC00656|ENSG00000233746|lincRNA	2.30537	4.06263	1.61419e-08	9.47257e-08
LINC02438|ENSG00000248238|lincRNA	3.58247	3.84188	1.69091e-08	9.90758e-08
LINC02457|ENSG00000258018|lincRNA	2.33233	4.07367	1.90104e-08	1.1088e-07
LINC00052|ENSG00000259527|lincRNA	4.29091	5.14405	1.90567e-08	1.11012e-07
AC007128.1|ENSG00000229970|antisense	2.48382	6.00944	1.96484e-08	1.14339e-07
AL163952.1|ENSG00000259868|processed_transcript	2.57372	5.45552	1.99433e-08	1.15792e-07
AC022915.3|ENSG00000253892|lincRNA	2.72781	3.28433	2.27257e-08	1.3066e-07
FAM230C|ENSG00000279516|processed_transcript	5.55077	4.25633	2.35973e-08	1.35569e-07
AC008443.3|ENSG00000248103|lincRNA	3.7401	4.3444	2.38621e-08	1.36885e-07
AC007991.4|ENSG00000254287|antisense	2.71972	4.02261	2.42541e-08	1.3903e-07
AC068473.3|ENSG00000267287|processed_transcript	2.22512	7.5384	2.49399e-08	1.42641e-07
AC015909.1|ENSG00000249406|lincRNA	2.27979	3.08903	2.50134e-08	1.42955e-07
LINC00567|ENSG00000259831|lincRNA	2.07141	3.98787	2.52176e-08	1.44015e-07
AC090503.2|ENSG00000258294|processed_transcript	3.55963	3.08331	2.61937e-08	1.49255e-07
LINC00534|ENSG00000253394|lincRNA	3.13237	3.61155	2.68627e-08	1.5284e-07
AL391427.1|ENSG00000224251|antisense	2.35028	5.21399	2.77522e-08	1.5755e-07
AC090578.1|ENSG00000271156|lincRNA	2.89984	3.55466	2.78858e-08	1.58192e-07
AL591468.1|ENSG00000226004|lincRNA	2.39588	3.78119	3.24356e-08	1.81848e-07
AC010735.1|ENSG00000261379|sense_intronic	2.40575	4.038	3.258e-08	1.82391e-07
AC073578.1|ENSG00000256209|lincRNA	2.78974	3.85937	3.29328e-08	1.84231e-07
AC007128.2|ENSG00000272328|lincRNA	2.3923	4.78268	3.36113e-08	1.87753e-07
LINC01287|ENSG00000234722|lincRNA	4.82842	7.00631	3.38807e-08	1.88983e-07
LINC01511|ENSG00000250584|lincRNA	3.19738	3.40241	3.43887e-08	1.91677e-07
LINC01749|ENSG00000272259|lincRNA	2.96439	3.365	3.68512e-08	2.0451e-07
AC104461.1|ENSG00000230623|lincRNA	2.49596	3.40471	3.7334e-08	2.06985e-07
WT1-AS|ENSG00000183242|antisense	3.29707	4.29559	3.75319e-08	2.07836e-07
AC090912.3|ENSG00000273232|sense_intronic	2.06208	4.18631	3.80903e-08	2.10775e-07
FLJ36000|ENSG00000276399|lincRNA	5.71282	4.79045	4.54678e-08	2.49082e-07
BOK-AS1|ENSG00000234235|antisense	4.70823	5.56569	4.59243e-08	2.51403e-07
AC092484.1|ENSG00000225107|lincRNA	4.37572	4.51208	5.09231e-08	2.765e-07
AL133325.3|ENSG00000278041|lincRNA	3.4883	4.77018	5.15224e-08	2.79058e-07
AL589182.1|ENSG00000258314|lincRNA	4.26065	3.60028	5.8218e-08	3.12453e-07
AC103740.2|ENSG00000259727|lincRNA	2.05629	4.43123	6.01737e-08	3.22272e-07
AC002401.4|ENSG00000276851|lincRNA	2.14819	7.51471	6.02412e-08	3.22408e-07
AC126773.1|ENSG00000260084|antisense	2.08754	4.4244	6.4691e-08	3.45259e-07
GPR1-AS|ENSG00000279220|processed_transcript	2.55508	4.26319	6.58941e-08	3.51435e-07
AC018616.1|ENSG00000253859|antisense	2.24234	3.68293	6.72718e-08	3.58284e-07
AC093515.1|ENSG00000260289|lincRNA	4.21315	3.94332	6.89392e-08	3.66655e-07
AL049775.3|ENSG00000258945|lincRNA	2.03391	3.80826	7.01258e-08	3.72191e-07
AC010551.1|ENSG00000260504|lincRNA	2.92064	3.16365	7.52408e-08	3.96048e-07
AC022816.1|ENSG00000230647|lincRNA	2.33736	3.51575	7.82167e-08	4.11147e-07
LINC01956|ENSG00000258910|lincRNA	2.61246	5.07212	8.32774e-08	4.35658e-07
AP005209.1|ENSG00000264876|lincRNA	3.05434	3.33311	8.58608e-08	4.4734e-07
LINC01980|ENSG00000225548|lincRNA	2.78034	8.42612	8.62718e-08	4.49176e-07
AC003092.1|ENSG00000236453|lincRNA	3.03832	4.45645	9.23686e-08	4.77352e-07
LINC01021|ENSG00000250337|lincRNA	3.36163	5.85682	9.42063e-08	4.8554e-07
AC022126.1|ENSG00000248898|antisense	2.16749	4.35554	9.50046e-08	4.88996e-07
AL122019.1|ENSG00000227579|lincRNA	2.35485	3.38996	9.5881e-08	4.93084e-07
AC128709.1|ENSG00000229912|lincRNA	2.33645	5.24388	9.59957e-08	4.93104e-07
AC084346.1|ENSG00000254057|lincRNA	2.23592	4.10388	9.87083e-08	5.0602e-07
Z85994.1|ENSG00000220702|lincRNA	2.59169	3.8336	9.97316e-08	5.10583e-07
AL136131.2|ENSG00000236961|lincRNA	2.63458	3.66683	1.01815e-07	5.20208e-07
AP000593.3|ENSG00000255843|antisense	2.14652	4.01249	1.02705e-07	5.24057e-07
AL365356.3|ENSG00000228951|lincRNA	2.25044	7.9919	1.06769e-07	5.44069e-07
AL079307.1|ENSG00000258535|sense_overlapping	2.00423	5.21631	1.08517e-07	5.51872e-07
AP005328.1|ENSG00000263551|lincRNA	3.20413	4.10865	1.09819e-07	5.58123e-07
AC083967.1|ENSG00000254337|lincRNA	4.18165	4.9882	1.11269e-07	5.65118e-07
AC004835.1|ENSG00000230392|lincRNA	2.95834	3.66295	1.11461e-07	5.65717e-07
LINC01067|ENSG00000236053|lincRNA	2.11802	3.02722	1.1194e-07	5.67776e-07
FOXC2-AS1|ENSG00000260944|antisense	2.43709	4.13147	1.17841e-07	5.9613e-07
LINC02392|ENSG00000258183|lincRNA	2.72406	3.45706	1.21444e-07	6.13142e-07
AC011773.1|ENSG00000254208|antisense	2.1249	3.01837	1.22363e-07	6.17373e-07
AP004247.2|ENSG00000255146|lincRNA	2.51912	3.25638	1.36589e-07	6.8644e-07
LINC01456|ENSG00000225882|lincRNA	4.13966	4.22958	1.50051e-07	7.50648e-07
LINC01399|ENSG00000233080|lincRNA	3.00871	3.17424	1.55123e-07	7.74e-07
LINC01169|ENSG00000259471|lincRNA	3.61616	4.86603	1.5992e-07	7.94828e-07
LINC01981|ENSG00000229243|lincRNA	2.12418	3.16533	1.64238e-07	8.15231e-07
AC011632.1|ENSG00000253706|antisense	3.44688	8.63856	1.68164e-07	8.32741e-07
LINC01249|ENSG00000231532|lincRNA	4.53491	5.32928	1.78256e-07	8.80252e-07
CCDC144NL-AS1|ENSG00000233098|antisense	2.23806	8.69981	1.80372e-07	8.9013e-07
AL079301.1|ENSG00000230922|sense_intronic	2.92626	2.94501	1.80723e-07	8.90716e-07
AL772337.3|ENSG00000234460|lincRNA	3.73866	3.52718	1.86556e-07	9.17103e-07
AL133467.4|ENSG00000270038|lincRNA	3.88201	3.85714	1.93443e-07	9.48095e-07
LINC01592|ENSG00000253658|lincRNA	2.67769	4.23894	1.97732e-07	9.66466e-07
AC104129.1|ENSG00000176349|antisense	2.91506	3.98871	1.99299e-07	9.73505e-07
AC099684.2|ENSG00000262445|antisense	2.10419	3.87663	2.02176e-07	9.85672e-07
LINC02141|ENSG00000261807|lincRNA	3.29301	4.02723	2.05634e-07	9.99354e-07
LINC00659|ENSG00000228705|antisense	2.27645	4.7997	2.06484e-07	1.00261e-06
LINC02444|ENSG00000258123|lincRNA	3.21776	3.05242	2.06642e-07	1.00261e-06
AC078860.1|ENSG00000257761|antisense	2.25113	3.49598	2.19019e-07	1.05696e-06
AP001476.3|ENSG00000228235|lincRNA	3.36981	3.33306	2.23692e-07	1.07755e-06
LINC00486|ENSG00000230876|lincRNA	2.91295	3.51244	2.28742e-07	1.09911e-06
AC004704.1|ENSG00000249815|lincRNA	3.95613	5.50705	2.31074e-07	1.1093e-06
AC139491.2|ENSG00000248596|processed_transcript	2.44297	4.53294	2.31153e-07	1.1093e-06
LINC02466|ENSG00000246876|lincRNA	3.10468	4.80744	2.4096e-07	1.15132e-06
AC108515.1|ENSG00000253170|lincRNA	4.56855	3.55694	2.62702e-07	1.24743e-06
AC022639.1|ENSG00000253554|antisense	3.61276	4.10828	2.67931e-07	1.26989e-06
AC005291.1|ENSG00000264067|antisense	2.54997	4.15981	2.73628e-07	1.2945e-06
LINC00221|ENSG00000270816|lincRNA	5.93152	5.89115	2.76631e-07	1.3079e-06
AL592309.2|ENSG00000236009|lincRNA	2.99337	3.24128	2.80255e-07	1.3234e-06
AC019171.1|ENSG00000269210|antisense	2.51082	6.37266	2.80941e-07	1.325e-06
AP000221.1|ENSG00000229962|lincRNA	3.23221	4.39718	2.92653e-07	1.37939e-06
LINC01254|ENSG00000260913|lincRNA	2.42444	4.55645	3.43176e-07	1.60177e-06
AC105118.1|ENSG00000253931|antisense	2.13025	5.3812	3.5368e-07	1.6408e-06
AC011369.1|ENSG00000253925|antisense	2.21206	3.23586	3.56108e-07	1.65107e-06
AC061975.1|ENSG00000260777|lincRNA	2.81426	4.01555	3.64903e-07	1.68878e-06
AL161733.1|ENSG00000236658|antisense	3.11265	3.18305	3.86732e-07	1.78474e-06
AC108025.2|ENSG00000242540|3prime_overlapping_ncRNA	2.52734	3.14871	3.86802e-07	1.78474e-06
AC005291.2|ENSG00000273388|antisense	2.42514	4.4282	3.89202e-07	1.79365e-06
LINC02241|ENSG00000251629|lincRNA	4.20427	5.01991	4.37568e-07	1.99387e-06
AC132807.2|ENSG00000274840|lincRNA	4.31817	4.55235	4.41307e-07	2.00842e-06
LINC02016|ENSG00000244215|lincRNA	3.76172	4.3649	4.42867e-07	2.01313e-06
AC006357.1|ENSG00000230033|lincRNA	2.68626	4.20867	4.71589e-07	2.13231e-06
AL049536.1|ENSG00000280445|lincRNA	2.63131	3.26662	4.74174e-07	2.14146e-06
AC007159.1|ENSG00000261146|lincRNA	5.98285	4.6111	4.74565e-07	2.14197e-06
AP006565.1|ENSG00000265737|antisense	3.29066	2.97515	4.79206e-07	2.16165e-06
AC099520.1|ENSG00000251574|lincRNA	3.35541	3.42295	4.82917e-07	2.1771e-06
AC093001.1|ENSG00000244468|antisense	4.07179	4.90843	4.95131e-07	2.22693e-06
AC096888.1|ENSG00000244564|lincRNA	2.21431	3.39513	4.97488e-07	2.23621e-06
AL356277.3|ENSG00000272243|lincRNA	2.6109	3.43278	5.00865e-07	2.25008e-06
AC097512.1|ENSG00000248837|lincRNA	4.99221	4.70892	5.1915e-07	2.32949e-06
LINC00514|ENSG00000262152|processed_transcript	2.07321	4.87297	5.27078e-07	2.35954e-06
AC079466.1|ENSG00000266976|lincRNA	3.30523	3.55032	5.38284e-07	2.4083e-06
AC112493.1|ENSG00000242021|lincRNA	3.20073	3.51152	5.62093e-07	2.5075e-06
AC087380.1|ENSG00000167355|processed_transcript	4.41103	6.14315	5.85198e-07	2.59847e-06
C20orf197|ENSG00000176659|lincRNA	2.12658	7.98056	5.87601e-07	2.60763e-06
LINC02109|ENSG00000259786|lincRNA	3.02785	4.05293	6.3804e-07	2.81516e-06
AC061975.6|ENSG00000266830|lincRNA	3.49994	3.39782	6.49973e-07	2.85794e-06
LINC02042|ENSG00000240893|lincRNA	3.03401	4.18722	6.51393e-07	2.86254e-06
FNDC1-IT1|ENSG00000235086|sense_intronic	2.28456	3.1739	6.59854e-07	2.89641e-06
AL589684.1|ENSG00000223811|lincRNA	2.43852	2.97485	7.21851e-07	3.15408e-06
AC104078.1|ENSG00000247193|antisense	2.20749	3.96061	7.4408e-07	3.24197e-06
AC007249.1|ENSG00000217258|lincRNA	2.22631	5.44052	7.89294e-07	3.42728e-06
AC109588.1|ENSG00000250038|lincRNA	3.84457	4.34077	8.06687e-07	3.49686e-06
AC004448.4|ENSG00000235979|lincRNA	3.4388	5.09808	8.14113e-07	3.52506e-06
LINC02128|ENSG00000261241|lincRNA	2.2906	4.2111	8.15344e-07	3.5284e-06
AC100801.1|ENSG00000253154|lincRNA	2.88075	8.32735	8.72045e-07	3.75469e-06
AL008723.1|ENSG00000224050|lincRNA	2.39333	3.50302	9.07212e-07	3.89299e-06
LINC01675|ENSG00000234142|lincRNA	2.11278	2.9783	9.1246e-07	3.91331e-06
LSAMP-AS1|ENSG00000240922|antisense	2.38813	4.79158	9.45129e-07	4.04437e-06
AC011287.2|ENSG00000237713|lincRNA	2.9702	2.95779	1.12843e-06	4.79128e-06
LINC01343|ENSG00000237290|lincRNA	2.34708	7.34131	1.24449e-06	5.2434e-06
LHX5-AS1|ENSG00000257935|antisense	2.5848	2.97793	1.25784e-06	5.29384e-06
AL049870.3|ENSG00000258949|antisense	2.47777	5.45055	1.28658e-06	5.40291e-06
LINC02152|ENSG00000261319|lincRNA	3.94928	3.42543	1.39979e-06	5.8495e-06
AC108002.3|ENSG00000277332|antisense	3.86425	3.70271	1.47054e-06	6.12844e-06
AC021713.1|ENSG00000255477|lincRNA	3.16651	3.26045	1.49492e-06	6.22329e-06
LINC01630|ENSG00000227115|lincRNA	2.03731	3.38763	1.54708e-06	6.40565e-06
KLHL6-AS1|ENSG00000242522|antisense	2.44388	3.05886	1.61895e-06	6.68154e-06
AC106875.1|ENSG00000228496|sense_intronic	4.59561	6.01821	1.62762e-06	6.71373e-06
LINC02393|ENSG00000256597|lincRNA	3.12177	3.47739	1.67112e-06	6.88573e-06
LINC01297|ENSG00000225255|lincRNA	4.27504	3.87699	1.67779e-06	6.90577e-06
LINC02251|ENSG00000258483|lincRNA	2.36678	3.26301	1.69609e-06	6.96617e-06
AC007126.1|ENSG00000250497|lincRNA	4.11339	4.75104	1.71799e-06	7.02972e-06
AP000879.2|ENSG00000255143|sense_overlapping	2.62677	3.20177	1.75422e-06	7.1665e-06
LINC01508|ENSG00000231107|lincRNA	2.16322	5.92688	1.7552e-06	7.16667e-06
AC064802.1|ENSG00000254339|lincRNA	2.3867	3.04082	1.77306e-06	7.23576e-06
AL022326.1|ENSG00000224794|antisense	2.28477	3.09278	1.80201e-06	7.34605e-06
AC006065.4|ENSG00000256732|lincRNA	3.38799	3.21003	1.97544e-06	7.99778e-06
LINC02477|ENSG00000249425|lincRNA	2.74658	3.92971	2.16355e-06	8.6814e-06
ABCA9-AS1|ENSG00000231749|antisense	2.2409	4.709	2.17353e-06	8.71689e-06
AL136537.2|ENSG00000261761|processed_transcript	4.45707	4.30004	2.26116e-06	9.02521e-06
AC010731.2|ENSG00000228577|antisense	2.32071	4.35947	2.27014e-06	9.0522e-06
AL158209.1|ENSG00000230109|lincRNA	2.39401	3.03793	2.42831e-06	9.63279e-06
AL359853.1|ENSG00000229407|antisense	2.61339	3.48886	2.52397e-06	9.98641e-06
AL353613.1|ENSG00000232211|lincRNA	2.89185	3.08705	2.53215e-06	1.00084e-05
AC019131.1|ENSG00000263923|antisense	2.3922	3.30945	2.59313e-06	1.02442e-05
AC034154.1|ENSG00000254044|sense_overlapping	3.13847	3.4318	2.65232e-06	1.04511e-05
POU6F2-AS2|ENSG00000233854|antisense	2.68974	5.59906	2.80242e-06	1.10142e-05
AF015262.1|ENSG00000234703|lincRNA	2.28381	3.80884	2.80565e-06	1.10156e-05
AC124254.1|ENSG00000264015|lincRNA	2.71635	4.4141	2.82994e-06	1.11053e-05
AL163636.1|ENSG00000258451|antisense	2.04357	4.42893	2.83624e-06	1.11243e-05
AC091987.1|ENSG00000253584|lincRNA	4.07639	3.73927	2.8885e-06	1.13004e-05
LINC02377|ENSG00000250102|lincRNA	3.36354	5.90785	3.19448e-06	1.23962e-05
LINC01701|ENSG00000232212|lincRNA	2.78487	3.11737	3.20091e-06	1.24149e-05
AC122134.1|ENSG00000261298|lincRNA	3.02858	3.34064	3.40478e-06	1.31524e-05
LINC02253|ENSG00000259485|lincRNA	3.12696	6.02299	3.47218e-06	1.3406e-05
AJ003147.2|ENSG00000262668|antisense	2.13769	3.56214	3.53721e-06	1.36296e-05
LINC01925|ENSG00000264265|lincRNA	2.97582	3.52024	3.54237e-06	1.36426e-05
LINC01029|ENSG00000265843|lincRNA	5.40773	4.19368	3.58387e-06	1.37955e-05
AC069061.2|ENSG00000264734|lincRNA	4.24634	3.5554	3.61956e-06	1.39119e-05
AC010328.1|ENSG00000267943|lincRNA	2.18325	4.23607	3.83064e-06	1.46424e-05
DLGAP1-AS4|ENSG00000263878|antisense	2.90582	2.94855	3.98018e-06	1.51913e-05
AL138881.1|ENSG00000228793|lincRNA	2.52106	5.06242	4.09494e-06	1.55673e-05
AL162457.2|ENSG00000225106|antisense	2.20245	4.42491	4.14232e-06	1.57162e-05
AL121721.1|ENSG00000243810|antisense	2.21301	3.89088	4.18969e-06	1.58881e-05
LINC00161|ENSG00000226935|lincRNA	2.08575	3.18423	4.21039e-06	1.5935e-05
AL137804.1|ENSG00000255525|antisense	2.04236	3.05232	4.32223e-06	1.6326e-05
AC004817.4|ENSG00000269945|lincRNA	2.42472	2.98192	4.34058e-06	1.63712e-05
AC139718.1|ENSG00000248432|lincRNA	3.25379	3.35865	4.64355e-06	1.74623e-05
BX255923.2|ENSG00000276462|lincRNA	2.33839	3.24758	4.94242e-06	1.85317e-05
AL445072.1|ENSG00000237208|lincRNA	2.59174	2.97593	5.26885e-06	1.9669e-05
AC104241.2|ENSG00000255079|lincRNA	3.04854	3.94305	5.3257e-06	1.98716e-05
LINC00974|ENSG00000226629|lincRNA	3.03184	5.49087	5.66314e-06	2.10793e-05
AC020551.1|ENSG00000250993|lincRNA	3.54846	3.08835	5.7592e-06	2.13953e-05
AC019155.3|ENSG00000224899|lincRNA	2.86216	5.38895	6.05043e-06	2.24337e-05
AL139002.1|ENSG00000233379|lincRNA	3.80898	3.88731	6.18262e-06	2.28355e-05
AL022324.3|ENSG00000272942|lincRNA	2.17476	2.9274	6.61655e-06	2.4286e-05
AF121898.1|ENSG00000253500|antisense	2.99003	3.22807	7.05542e-06	2.57367e-05
AC091614.1|ENSG00000272094|lincRNA	2.77954	3.05096	7.07699e-06	2.58031e-05
AC126175.1|ENSG00000277738|lincRNA	3.93617	4.876	7.17112e-06	2.60842e-05
MIR663AHG|ENSG00000227195|processed_transcript	2.88269	3.75631	7.28458e-06	2.64342e-05
AC116666.1|ENSG00000231937|antisense	2.97889	3.13137	7.42177e-06	2.68938e-05
LINC02476|ENSG00000225546|lincRNA	4.15495	4.05883	7.47633e-06	2.70531e-05
LINC01681|ENSG00000233985|lincRNA	2.71614	3.14722	8.59778e-06	3.07769e-05
AP005328.2|ENSG00000272461|lincRNA	2.4466	3.28275	9.24916e-06	3.28326e-05
AC025016.1|ENSG00000255257|lincRNA	3.19583	3.16245	9.30399e-06	3.29814e-05
AC074389.2|ENSG00000231476|lincRNA	4.57985	5.66478	9.84759e-06	3.46519e-05
AL158013.1|ENSG00000225280|antisense	4.0744	3.34772	1.01433e-05	3.5562e-05
AL357033.2|ENSG00000223669|antisense	2.4859	2.93953	1.05493e-05	3.67667e-05
LINC00461|ENSG00000245526|lincRNA	2.59034	4.93696	1.05898e-05	3.68743e-05
AC125616.1|ENSG00000256008|antisense	2.24458	3.29066	1.0661e-05	3.70717e-05
AC123905.1|ENSG00000257265|lincRNA	2.39428	2.89467	1.0856e-05	3.77327e-05
AL596442.1|ENSG00000232197|antisense	2.56223	3.50955	1.15158e-05	3.98452e-05
AC012462.1|ENSG00000225166|lincRNA	2.76174	2.97276	1.1678e-05	4.03596e-05
AC018866.1|ENSG00000229774|lincRNA	3.38574	3.79512	1.16803e-05	4.03596e-05
AC006372.1|ENSG00000223872|lincRNA	2.22167	3.81529	1.19687e-05	4.13191e-05
AC016642.1|ENSG00000248475|antisense	3.99198	4.98813	1.21224e-05	4.18182e-05
AC090515.4|ENSG00000259353|antisense	2.50389	5.52593	1.21242e-05	4.18182e-05
AL160286.3|ENSG00000261250|antisense	2.13108	2.92637	1.27891e-05	4.39337e-05
LINC-ROR|ENSG00000258609|lincRNA	2.0156	3.89908	1.2862e-05	4.41641e-05
AL158035.1|ENSG00000227012|lincRNA	2.53023	4.01185	1.35748e-05	4.63832e-05
AC021534.1|ENSG00000266711|antisense	3.04407	2.98112	1.37071e-05	4.67933e-05
LINC00383|ENSG00000237534|lincRNA	3.73105	3.1668	1.3825e-05	4.70909e-05
AC091173.1|ENSG00000251127|lincRNA	2.14676	3.16187	1.39732e-05	4.74902e-05
FARSA-AS1|ENSG00000266975|antisense	2.17818	3.18717	1.42913e-05	4.84426e-05
LINC01639|ENSG00000236117|lincRNA	3.39719	3.44678	1.43812e-05	4.87041e-05
C8orf49|ENSG00000255394|lincRNA	2.80134	3.33163	1.4647e-05	4.9577e-05
DISC1-IT1|ENSG00000226758|sense_intronic	2.1917	3.07085	1.46519e-05	4.9577e-05
AC110790.1|ENSG00000248685|lincRNA	3.95671	3.27846	1.55659e-05	5.25077e-05
LINC01523|ENSG00000229522|lincRNA	2.61126	3.26478	1.56258e-05	5.2668e-05
BX119904.2|ENSG00000230159|lincRNA	5.26567	4.26285	1.60283e-05	5.39013e-05
AC114912.1|ENSG00000249645|lincRNA	3.19278	3.06566	1.62281e-05	5.44776e-05
AC023886.1|ENSG00000249509|antisense	2.41837	3.19948	1.68412e-05	5.6289e-05
AC090502.1|ENSG00000251138|lincRNA	4.16488	5.59141	1.70617e-05	5.69266e-05
AC004875.1|ENSG00000227743|lincRNA	4.49655	3.87614	1.71444e-05	5.7178e-05
AC096711.1|ENSG00000249463|lincRNA	3.21889	3.3558	1.75715e-05	5.84751e-05
AL669970.1|ENSG00000223795|lincRNA	2.65748	3.14245	1.79273e-05	5.9505e-05
AC024475.4|ENSG00000255314|lincRNA	2.40087	3.038	1.82762e-05	6.05573e-05
FER1L6-AS2|ENSG00000253868|antisense	3.43314	4.76121	1.85459e-05	6.13449e-05
AL035696.3|ENSG00000263667|lincRNA	2.00791	3.40388	1.92248e-05	6.33171e-05
LINC01326|ENSG00000244321|lincRNA	2.96493	2.95777	2.11647e-05	6.8819e-05
AL445434.1|ENSG00000230269|lincRNA	4.08242	5.49091	2.17151e-05	7.03103e-05
LINC00524|ENSG00000259023|lincRNA	2.27406	3.8867	2.31915e-05	7.47748e-05
LINC02267|ENSG00000248510|lincRNA	3.9945	4.07874	2.41008e-05	7.74783e-05
AC090774.4|ENSG00000266369|antisense	2.71704	3.46028	2.42424e-05	7.78684e-05
AL117338.1|ENSG00000223470|lincRNA	4.52044	3.93022	2.42699e-05	7.79236e-05
AC074286.1|ENSG00000236501|lincRNA	2.11313	3.46945	2.43743e-05	7.81611e-05
AC009055.2|ENSG00000260834|lincRNA	2.76704	3.17417	2.56476e-05	8.19745e-05
LINC01210|ENSG00000239513|lincRNA	4.57925	3.93574	2.56831e-05	8.20147e-05
AP003119.1|ENSG00000254632|antisense	2.39098	4.08658	2.60832e-05	8.31193e-05
AL583808.1|ENSG00000225087|lincRNA	2.1681	5.71014	2.76679e-05	8.78406e-05
AC008554.1|ENSG00000269043|lincRNA	2.8703	2.93082	2.87296e-05	9.07975e-05
LINC01687|ENSG00000233215|lincRNA	3.21427	3.32797	3.21794e-05	0.000100539
AC128689.1|ENSG00000240086|processed_transcript	2.03757	5.82617	3.26979e-05	0.000101951
LINC01667|ENSG00000280081|lincRNA	3.82082	4.06893	3.38891e-05	0.000105366
LINC01602|ENSG00000205293|lincRNA	2.91561	4.45666	3.41561e-05	0.00010611
AL033397.1|ENSG00000231683|lincRNA	3.18679	10.0415	3.42304e-05	0.000106221
AC114485.1|ENSG00000233359|lincRNA	3.30471	3.12878	3.42337e-05	0.000106221
AC138646.1|ENSG00000253659|lincRNA	3.42081	3.66297	3.69112e-05	0.000113701
AC021079.1|ENSG00000280776|lincRNA	2.98219	3.22825	3.75199e-05	0.00011539
AL355095.1|ENSG00000258683|lincRNA	3.32289	3.00682	3.85208e-05	0.000118208
ERVMER61-1|ENSG00000230426|lincRNA	3.35822	3.49977	4.06255e-05	0.000123996
AC023824.1|ENSG00000260073|lincRNA	4.37933	4.86274	4.12766e-05	0.000125733
LINC01203|ENSG00000226985|lincRNA	2.32811	2.95412	4.14225e-05	0.000126077
LINC02269|ENSG00000250708|lincRNA	2.65568	3.03429	4.18793e-05	0.000127308
AL157778.1|ENSG00000281566|lincRNA	3.89889	3.94633	4.19139e-05	0.00012732
AC092327.2|ENSG00000269826|lincRNA	2.54742	3.17899	4.23905e-05	0.000128513
LINC01582|ENSG00000259611|lincRNA	2.41714	2.97761	4.46501e-05	0.000134901
AL121904.1|ENSG00000238129|lincRNA	4.23748	3.76837	4.5818e-05	0.000138302
AC104793.1|ENSG00000249568|antisense	5.41718	4.90201	4.6082e-05	0.000139044
AC008708.1|ENSG00000253357|sense_intronic	2.40675	4.41828	4.6292e-05	0.000139458
LINC00871|ENSG00000258700|lincRNA	3.02402	4.96063	4.63676e-05	0.000139631
AC096711.3|ENSG00000251598|lincRNA	2.8079	3.96529	4.74711e-05	0.000142228
AC106771.1|ENSG00000248783|lincRNA	3.58074	3.34845	4.77643e-05	0.000142994
LINC01896|ENSG00000263146|lincRNA	3.40036	5.19593	4.87488e-05	0.000145487
AL121578.3|ENSG00000259977|lincRNA	3.00767	3.40225	5.50863e-05	0.000163004
LINC02201|ENSG00000251538|lincRNA	2.18208	3.02682	5.92179e-05	0.000174288
AL162457.1|ENSG00000179253|antisense	2.21279	4.0331	5.92713e-05	0.000174378
AP006219.1|ENSG00000266102|lincRNA	2.12318	3.39266	6.03645e-05	0.000176915
AL157937.1|ENSG00000236921|lincRNA	2.95808	3.5398	6.13173e-05	0.000179502
LINC01435|ENSG00000229981|lincRNA	2.20008	2.9585	6.3484e-05	0.000184997
AL022158.1|ENSG00000224294|lincRNA	3.21523	3.36665	7.04005e-05	0.000202762
LINC01087|ENSG00000224559|lincRNA	2.63681	3.67712	7.20502e-05	0.000207202
AC097521.2|ENSG00000250590|lincRNA	3.63396	3.80156	7.41762e-05	0.000212996
AL136309.3|ENSG00000237716|lincRNA	2.89994	3.00751	8.04002e-05	0.000229151
AC019118.2|ENSG00000236760|lincRNA	2.11693	2.97056	8.55453e-05	0.000242822
AP000439.3|ENSG00000255980|lincRNA	3.09637	4.61679	9.09183e-05	0.000256081
AC023824.4|ENSG00000260958|lincRNA	3.02928	5.43474	9.42373e-05	0.000264749
OVAAL|ENSG00000236719|lincRNA	2.30915	4.81967	0.000103967	0.000289957
LINC00858|ENSG00000229404|lincRNA	2.15939	4.41317	0.000104223	0.000290566
AL592043.1|ENSG00000233571|lincRNA	2.81123	3.26438	0.000109636	0.00030455
AC016710.1|ENSG00000229131|lincRNA	3.44067	3.0353	0.000109822	0.000304956
AP000943.2|ENSG00000255666|lincRNA	2.02091	5.56247	0.000115006	0.000318427
AC016687.3|ENSG00000250954|lincRNA	3.33782	3.36472	0.000115937	0.000320543
AF279873.3|ENSG00000253642|lincRNA	3.10702	4.85127	0.00011793	0.000325698
LINC01989|ENSG00000261156|lincRNA	2.43836	3.94702	0.000118758	0.000327396
AC022164.1|ENSG00000260695|lincRNA	2.06226	2.95813	0.000147648	0.0004007
AC147651.2|ENSG00000234471|lincRNA	2.06461	4.59783	0.00015109	0.000409605
LINC01611|ENSG00000231776|lincRNA	2.53939	4.37282	0.000156007	0.000421445
AC091133.2|ENSG00000250838|antisense	2.66997	3.13722	0.000157559	0.000425039
LINC01446|ENSG00000205628|lincRNA	3.28327	5.10674	0.000159163	0.000428309
LINC02474|ENSG00000228437|lincRNA	2.22353	3.74077	0.000163158	0.000438443
LINC02022|ENSG00000232746|lincRNA	2.70846	2.93275	0.000169509	0.000454078
AC012668.3|ENSG00000237525|lincRNA	2.44499	3.52059	0.00016961	0.00045419
AL162574.2|ENSG00000278698|lincRNA	2.36127	4.18825	0.000178895	0.000477084
AC091946.1|ENSG00000253766|antisense	2.01168	4.46496	0.000182018	0.000484538
AC007950.1|ENSG00000259268|lincRNA	3.6306	3.46176	0.000184948	0.000490985
LINC01250|ENSG00000234423|lincRNA	2.17797	3.7645	0.000187732	0.000497675
AL035401.1|ENSG00000233358|lincRNA	2.49078	3.10993	0.00019213	0.000508104
LINC01795|ENSG00000225226|lincRNA	2.60411	3.71967	0.000195716	0.000517231
NOVA1-AS1|ENSG00000257842|antisense	2.49633	3.41452	0.000196491	0.000518743
LINC00648|ENSG00000259129|lincRNA	2.50868	5.77103	0.000197832	0.000521744
AC024230.1|ENSG00000248515|lincRNA	2.05601	4.15358	0.000199778	0.000526693
LINC02327|ENSG00000258038|lincRNA	3.50373	3.87675	0.00020915	0.000548948
LINC00599|ENSG00000253230|lincRNA	2.58704	3.05226	0.000209385	0.000549374
LINC01280|ENSG00000224391|antisense	2.11271	2.99639	0.000217802	0.000568733
AL049870.2|ENSG00000258633|antisense	2.24725	3.76979	0.000232497	0.000601979
LINC02228|ENSG00000251273|lincRNA	2.07158	3.30689	0.000233328	0.00060352
LINC02404|ENSG00000257893|lincRNA	3.0819	4.24066	0.000233689	0.000604248
AP001065.3|ENSG00000277352|lincRNA	2.67381	3.35601	0.000234764	0.000606618
AL596330.1|ENSG00000229400|antisense	2.43465	3.70651	0.000235282	0.000607548
AC016044.1|ENSG00000259203|lincRNA	2.90514	3.34138	0.000243958	0.000627624
AC044839.1|ENSG00000254519|processed_transcript	2.23459	3.5351	0.000249127	0.000639421
AC021683.3|ENSG00000267665|lincRNA	2.10326	4.28972	0.000249549	0.000640075
AL138974.1|ENSG00000258028|lincRNA	3.34793	3.10419	0.000259712	0.000663921
AC044798.2|ENSG00000261815|lincRNA	2.21007	3.10479	0.000265761	0.000676978
LINC02208|ENSG00000250891|lincRNA	2.03837	3.52782	0.000273522	0.00069528
AC009081.1|ENSG00000261310|lincRNA	2.14721	2.96298	0.000273896	0.00069577
AL022313.4|ENSG00000261675|sense_overlapping	2.3361	3.09522	0.000281345	0.000712803
AC100802.1|ENSG00000253775|antisense	2.14995	2.95906	0.000285541	0.000722478
LINC02432|ENSG00000248810|lincRNA	2.13274	6.38901	0.000286686	0.000724896
AP001505.1|ENSG00000261706|lincRNA	2.28797	7.02112	0.000286871	0.000725125
LINC01317|ENSG00000203386|lincRNA	2.04925	3.63339	0.000295467	0.000744484
LINC00237|ENSG00000225127|lincRNA	2.1181	3.84619	0.000305299	0.000767654
AC092916.1|ENSG00000239311|lincRNA	3.59351	4.74473	0.000317274	0.000796198
LINC00661|ENSG00000205396|processed_transcript	2.22279	3.19377	0.00032228	0.000807703
TBX5-AS1|ENSG00000255399|antisense	2.23376	5.848	0.000327705	0.000819156
AC090809.1|ENSG00000253363|lincRNA	3.00703	3.61458	0.000377681	0.000933725
AC131902.1|ENSG00000253369|lincRNA	2.05854	3.56676	0.00038758	0.000956039
AJ239322.1|ENSG00000235615|lincRNA	2.10962	2.95676	0.000397204	0.000978204
AC109439.2|ENSG00000250284|lincRNA	2.83584	3.27839	0.000405413	0.000996819
AL138916.1|ENSG00000227748|lincRNA	2.11571	4.06241	0.000405974	0.000997538
AP000561.1|ENSG00000226043|lincRNA	2.34316	3.01366	0.000428715	0.00104706
AL139042.1|ENSG00000234426|lincRNA	3.02707	3.0858	0.000452631	0.00109777
AL449403.2|ENSG00000275465|lincRNA	2.69274	3.86646	0.000463117	0.00112037
U95743.1|ENSG00000262267|lincRNA	2.37703	2.93328	0.000465589	0.00112351
LINC01833|ENSG00000259439|lincRNA	2.06314	5.6729	0.000469862	0.00113311
LINC01297|ENSG00000274827|lincRNA	2.58517	3.67354	0.000521401	0.00124798
LINC01598|ENSG00000231934|antisense	3.53618	3.3782	0.00058435	0.00138352
SCHLAP1|ENSG00000281131|lincRNA	2.41577	4.10337	0.000695967	0.0016252
AC016723.1|ENSG00000235335|antisense	2.34965	3.95553	0.000737895	0.00171578
AC012339.1|ENSG00000248762|lincRNA	2.69088	2.93588	0.000845167	0.00193354
AL035696.1|ENSG00000205653|lincRNA	2.11312	3.13256	0.000882408	0.00201213
LINC02335|ENSG00000278630|lincRNA	2.97344	2.9644	0.00088674	0.00202081
AC105177.1|ENSG00000253672|lincRNA	2.82233	3.09293	0.000935815	0.0021238
AL161757.5|ENSG00000259133|antisense	2.14957	2.96243	0.000989048	0.00223155
AL390778.1|ENSG00000227958|lincRNA	2.59706	2.90894	0.00100668	0.00226718
AC103409.1|ENSG00000253901|lincRNA	2.27727	3.33864	0.00112447	0.0025074
LINC00682|ENSG00000245870|lincRNA	2.50275	3.37628	0.0011562	0.00257318
AC112178.1|ENSG00000249803|lincRNA	2.44064	3.62026	0.00128812	0.00283439
AL035425.3|ENSG00000261409|sense_overlapping	2.08753	5.09398	0.00131588	0.00288967
AP003025.2|ENSG00000237654|antisense	2.24591	2.99604	0.00132117	0.00290044
AC079239.1|ENSG00000248215|lincRNA	2.51549	3.20965	0.00139178	0.00304326
AC025254.1|ENSG00000258125|lincRNA	2.87075	3.55036	0.00141498	0.00309133
AC139491.3|ENSG00000250992|antisense	2.75912	2.99439	0.00163626	0.00353048
LINC01370|ENSG00000237767|lincRNA	3.09176	3.57047	0.00166262	0.00358434
AC091179.2|ENSG00000242407|lincRNA	2.38211	3.06234	0.00180465	0.00385905
AC015574.1|ENSG00000275016|lincRNA	2.73217	3.27006	0.00183165	0.00391242
AC107393.2|ENSG00000251676|lincRNA	2.17085	3.07867	0.00185929	0.00396594
AL662789.1|ENSG00000232080|processed_transcript	2.3696	3.18993	0.0019827	0.00420111
AP000844.2|ENSG00000238117|antisense	2.01204	4.40581	0.00198345	0.00420153
AC023158.2|ENSG00000273853|sense_intronic	2.0503	2.96923	0.00199769	0.00422819
AC011840.1|ENSG00000231421|processed_transcript	3.10238	4.29314	0.00201157	0.00425489
LINC01205|ENSG00000228980|lincRNA	2.1547	3.15422	0.00201197	0.00425489
ZBTB46-AS1|ENSG00000231208|antisense	2.32441	3.31491	0.00212084	0.00446175
AC021744.1|ENSG00000253574|antisense	2.45808	3.26689	0.0023721	0.00493345
AL162427.1|ENSG00000227269|lincRNA	2.36235	3.4316	0.00263894	0.00544264
AL353740.1|ENSG00000203434|lincRNA	2.09886	3.10934	0.00277319	0.00568794
AP005120.1|ENSG00000263952|antisense	2.88674	3.27774	0.00298813	0.00608423
LINC01901|ENSG00000267413|lincRNA	2.01883	4.47378	0.00306154	0.00622378
AC108868.2|ENSG00000232001|lincRNA	2.82502	3.32394	0.00339268	0.00683004
AC117465.1|ENSG00000226782|lincRNA	2.23405	3.18769	0.00348391	0.00699337
FP236383.3|ENSG00000281181|lincRNA	2.63366	3.0157	0.0035955	0.00719662
AC005381.1|ENSG00000267243|lincRNA	2.05412	4.01106	0.00416865	0.00823841
TUSC7|ENSG00000243197|antisense	2.73196	3.35428	0.00483105	0.00944278
DANT1|ENSG00000229335|antisense	2.23127	3.18152	0.00560045	0.0107844
AC020734.1|ENSG00000249882|lincRNA	2.49973	3.44728	0.00738689	0.0138724
CU104787.1|ENSG00000279973|lincRNA	2.23988	3.01412	0.00750815	0.0140863
LINC01193|ENSG00000258710|lincRNA	2.60831	3.60934	0.0080495	0.0149627
LINC01413|ENSG00000260172|lincRNA	2.2162	3.42014	0.0094752	0.0173602
AC106895.2|ENSG00000251216|lincRNA	2.23384	3.11007	0.00993613	0.0181095
AC140125.1|ENSG00000248943|lincRNA	2.18535	2.90045	0.0151167	0.0263905
AC138761.4|ENSG00000264956|lincRNA	2.04583	3.77571	0.0153862	0.0267999
LINC01095|ENSG00000248809|lincRNA	2.06902	3.82947	0.0160802	0.0278428
AC008060.4|ENSG00000260426|sense_overlapping	2.3524	4.02336	0.0171519	0.0294537
AC062004.1|ENSG00000254366|lincRNA	2.37232	3.61714	0.0206829	0.0348306

## Sheet: Downregulated
lncRNAs	logFC	logCPM	PValue	FDR
SLC8A1-AS1|ENSG00000227028|antisense	-5.13422	6.16808	9.92471e-182	7.6063e-178
LINC01829|ENSG00000236780|lincRNA	-5.82051	5.7906	1.43457e-154	5.49729e-151
IL12A-AS1|ENSG00000244040|antisense	-4.11937	5.41723	9.79358e-138	2.50193e-134
AC005165.1|ENSG00000223561|lincRNA	-5.17299	6.45612	1.18557e-99	2.27156e-96
AC005532.1|ENSG00000230825|processed_transcript	-4.11909	6.01458	3.54672e-98	5.43642e-95
AC027130.1|ENSG00000261195|antisense	-4.67866	3.49293	7.70244e-97	9.83859e-94
FOXCUT|ENSG00000280916|lincRNA	-3.89699	5.27521	3.74112e-89	4.096e-86
HCG22|ENSG00000228789|lincRNA	-5.03194	8.45853	3.56357e-88	3.4139e-85
AL357093.2|ENSG00000258752|antisense	-5.15729	5.56954	8.99171e-83	7.65694e-80
AL356123.2|ENSG00000272549|lincRNA	-4.50847	5.64621	6.58968e-80	5.05033e-77
AP000866.2|ENSG00000250073|antisense	-2.42286	5.34712	3.41541e-74	2.37961e-71
ZNF710-AS1|ENSG00000259291|antisense	-2.33919	9.45362	1.74967e-71	1.11746e-68
AL137246.2|ENSG00000278445|lincRNA	-6.56342	6.07174	5.67118e-69	3.34338e-66
LINC02303|ENSG00000258616|lincRNA	-6.22288	5.30354	1.42705e-68	7.81209e-66
LINC00443|ENSG00000230156|lincRNA	-4.70396	3.35678	3.41876e-68	1.74676e-65
AL161668.3|ENSG00000258604|lincRNA	-3.75686	4.1886	4.57953e-68	2.1936e-65
MIR133A1HG|ENSG00000265142|antisense	-5.38153	8.07212	1.02535e-67	4.62252e-65
AC005056.1|ENSG00000232415|antisense	-3.29607	5.11229	4.24968e-66	1.80942e-63
AL356123.1|ENSG00000203688|lincRNA	-4.7422	9.55992	1.46663e-65	5.91592e-63
AC002546.2|ENSG00000267653|lincRNA	-4.81763	3.40456	3.71274e-65	1.42272e-62
LINC01482|ENSG00000267659|lincRNA	-3.0702	4.38392	6.25705e-64	2.28353e-61
AC091563.1|ENSG00000254343|lincRNA	-2.94399	7.50239	1.60042e-62	5.57527e-60
LINC00314|ENSG00000178457|lincRNA	-6.26864	3.10023	2.28458e-62	7.61262e-60
AP003500.1|ENSG00000281386|lincRNA	-3.87882	5.01672	4.37928e-62	1.39845e-59
FALEC|ENSG00000228126|lincRNA	-3.40996	5.87983	2.90328e-61	8.90028e-59
ACBD3-AS1|ENSG00000234478|antisense	-2.51151	6.26881	4.56123e-59	1.34451e-56
AC109462.2|ENSG00000259283|antisense	-4.30038	3.95622	4.2311e-58	1.201e-55
AL135999.3|ENSG00000274002|lincRNA	-4.42995	3.33465	2.96201e-57	8.10744e-55
MUC19|ENSG00000205592|processed_transcript	-4.63094	5.74063	4.27289e-57	1.12922e-54
IDI2-AS1|ENSG00000232656|antisense	-2.75906	4.73452	1.86461e-55	4.76347e-53
AC013264.1|ENSG00000231621|antisense	-3.76327	4.41087	3.71801e-55	9.19188e-53
LINC01765|ENSG00000233730|lincRNA	-4.67757	3.66222	6.54689e-54	1.56798e-51
LINC02160|ENSG00000251443|lincRNA	-4.572	3.24896	5.50537e-53	1.27858e-50
AC104574.2|ENSG00000259616|lincRNA	-4.07203	3.04236	2.22957e-52	5.02571e-50
AP001528.2|ENSG00000255471|antisense	-2.49746	5.24772	4.19644e-52	9.18902e-50
MYHAS|ENSG00000272975|antisense	-3.64694	7.0299	5.66174e-52	1.20532e-49
AC138474.1|ENSG00000267417|antisense	-3.97246	3.06824	1.22281e-51	2.53287e-49
AC011523.1|ENSG00000267968|antisense	-5.55062	3.32489	6.14925e-51	1.24021e-48
LINC01028|ENSG00000267603|lincRNA	-4.61573	3.0315	6.67357e-50	1.31144e-47
AC068700.1|ENSG00000260398|sense_overlapping	-3.36627	6.63199	1.68038e-48	3.14107e-46
LINC01798|ENSG00000232046|lincRNA	-2.64549	4.01005	2.02854e-48	3.7016e-46
AC005393.1|ENSG00000276445|lincRNA	-2.87875	5.57163	2.75347e-48	4.90758e-46
LINC00551|ENSG00000272274|lincRNA	-3.52362	4.01265	5.01366e-48	8.73288e-46
AC116345.1|ENSG00000249743|lincRNA	-3.44102	4.32678	5.35425e-48	9.11889e-46
SRGAP3-AS2|ENSG00000228723|antisense	-5.45442	5.46505	1.65355e-47	2.75495e-45
LINC01405|ENSG00000185847|lincRNA	-3.95419	7.38446	2.52758e-47	4.12157e-45
AC116407.1|ENSG00000214708|antisense	-2.16317	5.17458	7.59227e-46	1.16374e-43
AC024592.2|ENSG00000267709|antisense	-3.14812	5.96146	9.15233e-46	1.37536e-43
LINC01395|ENSG00000281097|lincRNA	-3.0681	5.68344	9.77835e-46	1.44118e-43
AC025539.1|ENSG00000251152|lincRNA	-3.11441	4.80253	3.99205e-44	5.77266e-42
WDR86-AS1|ENSG00000243836|processed_transcript	-2.74925	6.00339	7.8608e-43	1.09537e-40
UG0898H09|ENSG00000274956|lincRNA	-3.54155	4.77679	4.37385e-42	5.88091e-40
AC004832.1|ENSG00000181123|antisense	-4.0621	4.11246	4.93269e-42	6.51796e-40
AC008972.1|ENSG00000271926|lincRNA	-2.01261	4.76217	8.03681e-42	1.04397e-39
AC015908.2|ENSG00000263508|lincRNA	-3.05372	3.18144	9.1438e-42	1.16797e-39
AL161618.1|ENSG00000236164|lincRNA	-4.65766	3.2827	1.96413e-41	2.46772e-39
AC002401.2|ENSG00000250282|antisense	-3.22224	3.14414	2.6259e-41	3.24595e-39
LINC01489|ENSG00000255727|lincRNA	-3.95208	3.15583	5.72332e-41	6.96247e-39
AL592424.1|ENSG00000261168|sense_overlapping	-2.99941	6.3512	9.0541e-41	1.06755e-38
AC126696.2|ENSG00000260466|antisense	-2.90068	3.5385	3.8848e-40	4.44374e-38
AC107067.1|ENSG00000246375|lincRNA	-2.38858	4.39859	5.14495e-40	5.79866e-38
LINC01091|ENSG00000249464|lincRNA	-2.33673	6.22826	2.72687e-39	3.0288e-37
LINC01554|ENSG00000236882|lincRNA	-2.92675	6.07239	5.55389e-39	6.08072e-37
LINC00330|ENSG00000235097|lincRNA	-3.91062	5.92206	6.63035e-39	7.15705e-37
AC005323.1|ENSG00000214970|antisense	-3.76139	4.09874	6.85052e-39	7.29199e-37
LINC01497|ENSG00000237560|lincRNA	-4.48617	4.02138	8.41254e-39	8.83201e-37
AC005225.2|ENSG00000258603|antisense	-2.76335	3.56474	1.54747e-38	1.5605e-36
SALRNA1|ENSG00000258952|lincRNA	-2.3342	4.84769	1.72724e-38	1.71916e-36
AC002398.2|ENSG00000267328|antisense	-4.01739	4.51121	1.78246e-38	1.75138e-36
ADAMTS9-AS1|ENSG00000241158|antisense	-2.66309	5.08922	2.30048e-38	2.23175e-36
SOX9-AS1|ENSG00000234899|processed_transcript	-2.3703	6.77532	4.51222e-38	4.32271e-36
ALDH1L1-AS2|ENSG00000246022|antisense	-3.62877	4.61123	7.62568e-38	7.21522e-36
AL606489.1|ENSG00000226330|antisense	-2.76551	4.43943	9.472e-38	8.85286e-36
AC092802.1|ENSG00000226026|antisense	-2.39442	4.11009	1.70288e-37	1.57239e-35
HHATL-AS1|ENSG00000230970|antisense	-3.3476	3.07766	1.88927e-37	1.72373e-35
AL359715.2|ENSG00000233967|lincRNA	-2.24192	5.51616	2.19666e-37	1.98061e-35
TTC39A-AS1|ENSG00000261664|antisense	-2.63491	4.0885	2.22568e-37	1.98344e-35
AC103563.7|ENSG00000233850|antisense	-3.48984	4.76811	3.38774e-37	2.98432e-35
UMODL1-AS1|ENSG00000184385|sense_overlapping	-3.5456	4.27932	5.14832e-37	4.48371e-35
LINC02331|ENSG00000235269|lincRNA	-4.43246	3.12524	8.05447e-37	6.9359e-35
AC087672.2|ENSG00000253115|lincRNA	-4.17071	3.89761	2.4811e-36	2.08957e-34
AC087525.1|ENSG00000259459|lincRNA	-2.86186	6.03059	2.99207e-36	2.49252e-34
ABHD11-AS1|ENSG00000225969|antisense	-2.30414	6.40821	3.08279e-36	2.54049e-34
AL512274.1|ENSG00000261068|lincRNA	-2.24316	11.1982	3.53401e-36	2.88135e-34
PP14571|ENSG00000218416|processed_transcript	-2.72939	7.49553	6.61901e-36	5.32634e-34
AC100803.1|ENSG00000244998|antisense	-2.92719	4.89254	9.07087e-36	7.16692e-34
AQP4-AS1|ENSG00000260372|antisense	-3.44832	4.38863	9.40519e-36	7.35524e-34
AC002401.3|ENSG00000275025|antisense	-2.75031	3.305	1.01498e-35	7.8574e-34
DNMBP-AS1|ENSG00000227695|antisense	-2.26522	4.89338	1.17229e-35	8.98442e-34
LINC00844|ENSG00000237949|lincRNA	-3.84132	3.17115	1.67449e-35	1.27062e-33
AC105094.1|ENSG00000267038|lincRNA	-5.0752	3.25471	3.87114e-35	2.88043e-33
LINC01697|ENSG00000232079|processed_transcript	-3.47464	6.46518	5.92979e-35	4.3698e-33
AC118754.2|ENSG00000262921|lincRNA	-2.81567	3.4269	7.15215e-35	5.17114e-33
AC009119.1|ENSG00000260228|antisense	-2.00029	6.50339	1.63898e-34	1.1524e-32
AC103563.2|ENSG00000231062|antisense	-3.95524	5.09289	2.72119e-34	1.89593e-32
AC113133.1|ENSG00000253389|antisense	-4.03912	3.43551	3.50045e-34	2.41689e-32
Z97653.1|ENSG00000259840|lincRNA	-2.34262	4.35782	3.70223e-34	2.53339e-32
LINC02471|ENSG00000223914|lincRNA	-3.91113	3.75792	4.65637e-34	3.13039e-32
AL133410.3|ENSG00000281205|lincRNA	-2.37337	5.95363	6.35795e-34	4.23716e-32
LANCL1-AS1|ENSG00000234281|antisense	-2.71996	6.27421	7.29447e-34	4.77819e-32
AC147651.1|ENSG00000229380|antisense	-3.41509	3.53649	2.46143e-33	1.58525e-31
AC015908.3|ENSG00000264016|lincRNA	-2.00867	4.19493	4.97275e-33	3.17593e-31
LINC02147|ENSG00000249797|lincRNA	-2.61136	3.35145	5.08682e-33	3.22194e-31
AC074033.2|ENSG00000241479|antisense	-2.69042	4.86848	6.15657e-33	3.86754e-31
AC104564.2|ENSG00000263370|antisense	-2.58065	3.59354	1.0061e-32	6.26887e-31
AL136366.1|ENSG00000225472|antisense	-3.03442	3.82686	1.57157e-32	9.71333e-31
ADAMTS9-AS2|ENSG00000241684|antisense	-2.02529	4.7362	1.06319e-31	6.51861e-30
AL357033.3|ENSG00000276317|antisense	-2.05802	6.94145	1.46004e-31	8.81084e-30
LINC01513|ENSG00000246016|antisense	-3.59387	3.11231	1.81896e-31	1.0891e-29
AP001347.1|ENSG00000224905|antisense	-2.09086	5.8368	2.34297e-31	1.39198e-29
AC027281.1|ENSG00000262890|lincRNA	-4.37957	3.06031	3.67349e-31	2.14913e-29
AC068051.1|ENSG00000197585|antisense	-3.33323	3.07992	5.69097e-31	3.30421e-29
AC006441.4|ENSG00000266588|lincRNA	-2.46493	3.20956	1.21955e-30	7.02756e-29
AC002451.1|ENSG00000231170|antisense	-2.53608	3.22423	1.44693e-30	8.21426e-29
AL132855.1|ENSG00000258444|antisense	-4.38411	3.03455	5.37107e-30	2.98289e-28
LINC01372|ENSG00000235475|lincRNA	-2.43241	6.48889	6.83188e-30	3.76687e-28
AC011352.3|ENSG00000251320|antisense	-2.89375	4.94239	9.8959e-30	5.4173e-28
AC121158.1|ENSG00000231335|sense_intronic	-2.9755	3.4529	1.16386e-29	6.32614e-28
AC011247.1|ENSG00000231367|lincRNA	-2.15063	6.11416	6.95733e-29	3.755e-27
C10orf71-AS1|ENSG00000236208|antisense	-4.24631	5.24751	8.60698e-29	4.56387e-27
AL161785.1|ENSG00000224307|lincRNA	-2.05116	6.1095	8.63468e-29	4.56387e-27
AC005392.2|ENSG00000231412|lincRNA	-2.79443	8.46256	9.38114e-29	4.92446e-27
AC021087.4|ENSG00000261434|sense_overlapping	-3.20813	5.61648	1.06659e-28	5.56079e-27
LINC00327|ENSG00000232977|lincRNA	-2.00702	5.39896	1.18034e-28	6.11226e-27
DIO2-AS1|ENSG00000258766|antisense	-3.14703	3.58324	1.35711e-28	6.98045e-27
AL356270.1|ENSG00000236915|antisense	-2.64526	4.0673	1.38493e-28	7.07607e-27
AL021328.1|ENSG00000269985|antisense	-2.85735	5.6491	2.54483e-28	1.28313e-26
AL591686.1|ENSG00000224525|antisense	-3.91491	3.30416	2.76371e-28	1.38438e-26
AC025154.2|ENSG00000257588|antisense	-3.85327	5.75258	2.82959e-28	1.40818e-26
LINC01778|ENSG00000223382|lincRNA	-2.6754	3.12225	3.82116e-28	1.88938e-26
AC084026.2|ENSG00000253632|lincRNA	-2.52742	3.12645	4.37756e-28	2.13692e-26
LINC01889|ENSG00000235491|lincRNA	-4.43907	3.89493	5.233e-28	2.53834e-26
AC098798.1|ENSG00000250511|antisense	-3.61559	3.23641	6.07789e-28	2.91131e-26
AL357153.1|ENSG00000245466|lincRNA	-2.45842	5.09825	7.56648e-28	3.5796e-26
MEIS1-AS3|ENSG00000226819|antisense	-2.48508	3.40625	1.19891e-27	5.53523e-26
PANCR|ENSG00000250103|lincRNA	-3.90659	4.08817	1.36585e-27	6.2682e-26
AP000757.1|ENSG00000254528|antisense	-2.69837	4.14823	1.57007e-27	7.1625e-26
LINC01634|ENSG00000235295|lincRNA	-2.65551	5.22172	2.43642e-27	1.1049e-25
AC142086.1|ENSG00000214614|lincRNA	-3.39592	3.15263	2.73662e-27	1.23373e-25
AC079061.1|ENSG00000248050|antisense	-2.73623	3.10453	5.37522e-27	2.36757e-25
TTLL10-AS1|ENSG00000205231|antisense	-2.41537	4.12679	1.39816e-26	5.95305e-25
FLG-AS1|ENSG00000237975|antisense	-2.1166	7.75246	1.98666e-26	8.38021e-25
AC084030.1|ENSG00000232328|lincRNA	-2.45946	4.00742	1.99008e-26	8.38021e-25
AL645924.1|ENSG00000248399|sense_intronic	-3.48487	2.96086	2.24991e-26	9.37136e-25
HSD52|ENSG00000224609|processed_transcript	-2.72771	3.25487	4.87679e-26	2.02031e-24
AL035701.1|ENSG00000231769|antisense	-3.01306	4.04683	5.74082e-26	2.3403e-24
LINC00284|ENSG00000233725|lincRNA	-3.85054	6.4324	1.30035e-25	5.24521e-24
LINC01269|ENSG00000258689|lincRNA	-2.34635	7.43715	1.33457e-25	5.35507e-24
LINC02036|ENSG00000225742|lincRNA	-2.51955	5.0518	2.22657e-25	8.84168e-24
LINC01983|ENSG00000223783|lincRNA	-3.06157	4.76893	2.35831e-25	9.31653e-24
C8orf34-AS1|ENSG00000248801|antisense	-3.31497	4.36987	2.68347e-25	1.05467e-23
AC020637.1|ENSG00000258231|lincRNA	-3.41841	4.35102	3.14091e-25	1.22816e-23
AC096637.2|ENSG00000231057|antisense	-2.44003	4.17198	4.35273e-25	1.68481e-23
AC130456.3|ENSG00000260592|antisense	-2.44163	3.32217	5.25393e-25	2.00329e-23
AP000438.1|ENSG00000257002|antisense	-2.89486	3.24256	6.12817e-25	2.31361e-23
LINC01625|ENSG00000238099|lincRNA	-2.3207	3.27639	6.37815e-25	2.39618e-23
AC130456.2|ENSG00000259925|lincRNA	-3.15679	3.73693	7.42367e-25	2.77537e-23
LINC01170|ENSG00000253807|lincRNA	-2.42686	4.09342	8.16466e-25	3.03757e-23
AC133485.2|ENSG00000260402|lincRNA	-3.50513	4.56774	1.03289e-24	3.82421e-23
LINC01978|ENSG00000262188|lincRNA	-2.10684	4.22826	1.10664e-24	4.07754e-23
AC011352.1|ENSG00000248362|antisense	-2.78342	4.06338	1.30666e-24	4.7687e-23
RBPMS-AS1|ENSG00000254109|antisense	-2.04808	5.9336	1.6571e-24	5.96245e-23
DSG1-AS1|ENSG00000266729|antisense	-2.27155	8.09936	2.20494e-24	7.82345e-23
PCAT18|ENSG00000265369|lincRNA	-3.50554	3.8946	2.23373e-24	7.88909e-23
AL445426.1|ENSG00000231246|lincRNA	-2.24624	3.41386	2.35168e-24	8.26756e-23
AC093159.1|ENSG00000228541|lincRNA	-2.61818	5.74206	2.89757e-24	1.00941e-22
AL391361.3|ENSG00000233342|lincRNA	-2.45983	4.95703	3.51281e-24	1.21271e-22
AC055854.1|ENSG00000253125|processed_transcript	-2.69321	6.47656	4.69074e-24	1.6049e-22
AC233266.2|ENSG00000261600|lincRNA	-2.72835	4.83989	5.45142e-24	1.84866e-22
AC005920.1|ENSG00000247011|lincRNA	-2.71921	3.18375	7.20747e-24	2.42272e-22
AP002498.1|ENSG00000254988|antisense	-2.5685	4.29964	1.0287e-23	3.41298e-22
RMST|ENSG00000255794|processed_transcript	-3.30937	3.2982	1.18808e-23	3.92478e-22
LINC01894|ENSG00000264345|lincRNA	-2.97949	3.57236	1.30521e-23	4.29318e-22
AC109309.1|ENSG00000224513|antisense	-2.86218	2.97863	1.38623e-23	4.52087e-22
AC121764.1|ENSG00000242317|lincRNA	-3.65224	4.10275	2.69657e-23	8.72003e-22
AC015878.1|ENSG00000265751|antisense	-4.10005	5.65918	4.00411e-23	1.28939e-21
LINC00492|ENSG00000250958|lincRNA	-2.43205	3.49685	4.63703e-23	1.48696e-21
LINC02028|ENSG00000230102|processed_transcript	-2.33454	6.18698	6.33148e-23	2.01346e-21
FAM3D-AS1|ENSG00000244383|antisense	-2.35904	3.08964	1.04932e-22	3.30947e-21
AC113349.1|ENSG00000249621|lincRNA	-4.07665	2.9307	1.8351e-22	5.74049e-21
AC118754.1|ENSG00000229782|antisense	-2.3106	3.7771	2.13222e-22	6.64282e-21
AC013275.1|ENSG00000231013|antisense	-3.1679	3.39482	2.15356e-22	6.68214e-21
AC003985.2|ENSG00000260951|lincRNA	-4.01082	3.48585	2.55831e-22	7.906e-21
AC124067.4|ENSG00000254290|lincRNA	-2.79472	3.39638	2.74108e-22	8.43681e-21
AC092769.1|ENSG00000259685|lincRNA	-2.32995	3.32604	3.82414e-22	1.16766e-20
LINC02463|ENSG00000257683|lincRNA	-2.76233	3.00959	4.35654e-22	1.32494e-20
AC004947.1|ENSG00000233760|lincRNA	-2.40393	3.75888	5.70283e-22	1.72753e-20
AL355312.3|ENSG00000273132|antisense	-2.13538	7.45898	1.13604e-21	3.33585e-20
LINC02243|ENSG00000236091|lincRNA	-2.08722	3.18888	1.17576e-21	3.42625e-20
LINC01954|ENSG00000271952|lincRNA	-2.563	3.10802	1.25464e-21	3.64226e-20
AC006333.1|ENSG00000230442|antisense	-3.26446	3.20743	1.34547e-21	3.87658e-20
PART1|ENSG00000152931|lincRNA	-2.27117	9.14805	1.58437e-21	4.53083e-20
AP000808.1|ENSG00000250508|lincRNA	-2.22882	6.31827	2.21627e-21	6.2677e-20
BX664727.3|ENSG00000240240|processed_transcript	-2.16616	3.88334	2.4234e-21	6.75381e-20
AL133320.1|ENSG00000275678|sense_intronic	-3.23458	3.09992	3.0425e-21	8.38767e-20
TUSC8|ENSG00000237361|lincRNA	-3.70394	4.85135	4.06304e-21	1.10032e-19
STPG2-AS1|ENSG00000251620|antisense	-3.18242	3.09912	4.59778e-21	1.24075e-19
AC125611.4|ENSG00000258334|antisense	-2.01108	4.64577	4.70587e-21	1.26547e-19
TLX1NB|ENSG00000236311|processed_transcript	-2.70825	4.09997	6.33122e-21	1.65042e-19
AC127029.2|ENSG00000263489|lincRNA	-3.76143	4.07347	8.76046e-21	2.26825e-19
CADM3-AS1|ENSG00000225670|antisense	-2.14996	5.1645	9.65245e-21	2.49079e-19
AL357033.1|ENSG00000167046|antisense	-2.01695	5.98636	1.0141e-20	2.60807e-19
LINC01996|ENSG00000261863|lincRNA	-3.10695	4.10299	1.77314e-20	4.49977e-19
AC005616.1|ENSG00000267423|lincRNA	-3.43989	3.13142	2.23433e-20	5.61439e-19
AC123912.4|ENSG00000268555|lincRNA	-2.75155	3.89485	2.79619e-20	6.98046e-19
SLCO4A1-AS1|ENSG00000232803|antisense	-2.11439	7.01322	4.76131e-20	1.16957e-18
AC097173.2|ENSG00000250392|lincRNA	-2.77102	3.57394	5.40094e-20	1.31406e-18
AC092892.1|ENSG00000242770|processed_transcript	-3.25487	3.81279	6.1144e-20	1.48293e-18
MIR1-1HG|ENSG00000174407|antisense	-3.8356	7.27559	7.9889e-20	1.92537e-18
CLDN10-AS1|ENSG00000223392|antisense	-3.27242	4.37789	1.32082e-19	3.14371e-18
LINC01266|ENSG00000224957|lincRNA	-2.36779	3.547	1.4586e-19	3.4396e-18
LINC01985|ENSG00000227260|lincRNA	-2.10555	3.20074	1.48487e-19	3.49081e-18
AC023300.2|ENSG00000277749|antisense	-3.54112	4.11045	1.85997e-19	4.34598e-18
AC097468.1|ENSG00000224090|antisense	-2.84838	2.96816	3.36509e-19	7.69852e-18
AC090241.2|ENSG00000270112|processed_transcript	-2.72232	3.20469	4.19443e-19	9.56729e-18
FAM41C|ENSG00000230368|lincRNA	-2.95528	3.10577	5.23026e-19	1.18594e-17
AC008592.5|ENSG00000272021|lincRNA	-2.33296	4.18738	5.68388e-19	1.27746e-17
AC007920.1|ENSG00000198491|antisense	-2.86498	3.15243	5.72368e-19	1.28264e-17
LINC01913|ENSG00000214691|lincRNA	-2.99355	3.02484	5.78025e-19	1.29154e-17
AC112236.1|ENSG00000261268|lincRNA	-2.0231	6.28318	6.39754e-19	1.41299e-17
AL512638.2|ENSG00000228035|antisense	-2.419	3.30332	9.0992e-19	1.98679e-17
AC069431.1|ENSG00000240063|antisense	-2.15679	4.43205	1.08216e-18	2.32317e-17
AC005699.1|ENSG00000249631|lincRNA	-2.11089	3.69329	1.47741e-18	3.13653e-17
AC004147.4|ENSG00000265356|processed_transcript	-2.65119	3.33162	1.79714e-18	3.7632e-17
AL079303.2|ENSG00000258661|antisense	-2.08837	7.50085	1.80722e-18	3.77398e-17
C5orf66-AS1|ENSG00000249082|lincRNA	-2.19577	8.99312	3.35927e-18	6.93948e-17
AL139393.1|ENSG00000231863|antisense	-2.2077	4.56271	4.39139e-18	8.99883e-17
AC244021.1|ENSG00000227082|lincRNA	-2.05106	5.31612	6.84826e-18	1.37395e-16
FGF10-AS1|ENSG00000248464|antisense	-2.42155	3.05658	8.87071e-18	1.73875e-16
AC090403.1|ENSG00000264151|lincRNA	-2.70556	3.08692	9.87638e-18	1.91627e-16
AC124312.2|ENSG00000257647|lincRNA	-2.08461	3.56383	1.22649e-17	2.35584e-16
LINC01612|ENSG00000250266|lincRNA	-2.93064	3.30683	1.97692e-17	3.7318e-16
LINC02188|ENSG00000261175|lincRNA	-2.12715	8.36114	2.8114e-17	5.24247e-16
AL161645.1|ENSG00000278518|antisense	-2.32107	5.41215	3.80159e-17	7.02057e-16
AP000439.2|ENSG00000255774|lincRNA	-2.41763	4.17181	5.45423e-17	1.00243e-15
PGM5-AS1|ENSG00000224958|antisense	-2.44962	3.21276	8.10331e-17	1.46471e-15
AC025271.4|ENSG00000276772|lincRNA	-2.24632	3.36319	8.34036e-17	1.50401e-15
LINC01230|ENSG00000281769|lincRNA	-2.12675	3.33543	1.28042e-16	2.25072e-15
DLGAP1-AS5|ENSG00000261520|antisense	-3.28188	6.74356	1.39835e-16	2.45239e-15
AC046168.2|ENSG00000259420|lincRNA	-2.57141	3.4507	1.80954e-16	3.13763e-15
AL034397.2|ENSG00000237311|antisense	-2.05304	4.31665	3.49075e-16	5.90577e-15
ATP13A5-AS1|ENSG00000236508|antisense	-2.30363	3.11173	3.65081e-16	6.1494e-15
AC012456.2|ENSG00000230790|antisense	-2.06005	3.01106	5.86989e-16	9.73742e-15
LINC02095|ENSG00000228639|lincRNA	-3.00821	4.03765	9.52753e-16	1.5308e-14
ZFY-AS1|ENSG00000233070|antisense	-2.51441	4.70828	1.83011e-15	2.84503e-14
AC005162.2|ENSG00000233517|antisense	-2.10928	4.72553	3.64251e-15	5.36849e-14
AL603840.1|ENSG00000234810|lincRNA	-2.16658	3.05422	4.39946e-15	6.44694e-14
AL445307.1|ENSG00000228692|lincRNA	-2.07786	3.20187	4.894e-15	7.10371e-14
AC116021.2|ENSG00000255007|antisense	-2.79357	3.13272	4.91781e-15	7.12478e-14
AL158817.1|ENSG00000223342|lincRNA	-2.53975	3.08548	1.26306e-14	1.7379e-13
MEOX2-AS1|ENSG00000229108|lincRNA	-2.23767	3.65632	1.46788e-14	2.00532e-13
AC237221.1|ENSG00000260653|lincRNA	-2.68671	4.1155	1.66997e-14	2.2733e-13
AF186192.1|ENSG00000254533|lincRNA	-2.00681	3.59585	2.60596e-14	3.44347e-13
ADARB2-AS1|ENSG00000205696|antisense	-2.40069	4.39079	2.6429e-14	3.48626e-13
C20orf166-AS1|ENSG00000174403|antisense	-2.23793	5.3833	2.67785e-14	3.52629e-13
AL358473.2|ENSG00000234132|antisense	-2.56785	3.73798	4.657e-14	5.91895e-13
LHFPL3-AS1|ENSG00000226869|processed_transcript	-2.9582	3.66161	5.10402e-14	6.44436e-13
AC087392.2|ENSG00000262133|antisense	-2.02534	4.00553	1.13826e-13	1.3869e-12
AC073389.2|ENSG00000271848|antisense	-2.04637	2.99292	1.22247e-13	1.48244e-12
AC111149.2|ENSG00000253339|lincRNA	-3.23753	5.04222	1.24253e-13	1.50201e-12
AC015712.4|ENSG00000259604|lincRNA	-2.62859	3.27066	1.29283e-13	1.56035e-12
AC096751.1|ENSG00000250596|lincRNA	-2.07379	3.64308	1.30277e-13	1.56987e-12
LINC02279|ENSG00000258933|lincRNA	-2.7822	3.28048	4.91481e-13	5.57205e-12
AL445259.1|ENSG00000235535|antisense	-2.2413	3.01593	6.01947e-13	6.7545e-12
AC010329.1|ENSG00000268416|lincRNA	-2.47713	5.0258	1.41198e-12	1.50716e-11
SSTR5-AS1|ENSG00000261713|processed_transcript	-2.23719	6.87921	3.55657e-12	3.63434e-11
AC022568.1|ENSG00000253474|lincRNA	-2.80426	3.96865	4.25822e-12	4.29974e-11
SACS-AS1|ENSG00000229558|lincRNA	-2.07006	3.00425	4.35201e-12	4.38289e-11
AL355596.1|ENSG00000259828|lincRNA	-2.09435	4.51405	6.86754e-12	6.73054e-11
BX640514.1|ENSG00000264490|lincRNA	-2.55745	3.48136	8.22524e-12	7.93932e-11
AC018467.1|ENSG00000232451|lincRNA	-2.67969	2.9559	8.88784e-12	8.51455e-11
AC007207.2|ENSG00000256969|lincRNA	-2.2331	3.20905	1.44001e-11	1.34588e-10
AL499627.1|ENSG00000260542|lincRNA	-2.84384	6.42938	1.82785e-11	1.68373e-10
AL451062.1|ENSG00000229444|antisense	-2.27939	5.26564	4.75281e-11	4.1066e-10
AC053503.4|ENSG00000234638|antisense	-2.58513	3.99161	4.12804e-10	3.14174e-09
C15orf59-AS1|ENSG00000260469|lincRNA	-2.1266	4.53218	8.13004e-10	5.88929e-09
LINC01886|ENSG00000224568|lincRNA	-2.07251	5.02359	8.85649e-10	6.37933e-09
AL451069.1|ENSG00000226900|lincRNA	-2.02983	3.11701	9.08251e-10	6.51154e-09
AC010547.2|ENSG00000260015|sense_intronic	-2.17584	3.42081	1.10854e-09	7.83753e-09
AC133794.1|ENSG00000269916|lincRNA	-2.38526	3.80549	2.33939e-09	1.5937e-08
AP000851.2|ENSG00000281655|lincRNA	-2.12624	4.9988	3.73793e-09	2.44851e-08
AC106876.1|ENSG00000222001|processed_transcript	-2.85105	3.04524	5.81889e-09	3.6984e-08
AL161757.4|ENSG00000258776|lincRNA	-2.15919	3.02668	7.22859e-09	4.5004e-08
AC113410.2|ENSG00000251616|lincRNA	-2.28216	4.21429	2.89656e-08	1.64074e-07
AC062015.1|ENSG00000235070|lincRNA	-2.13278	3.94184	3.08201e-08	1.73866e-07
LINC01726|ENSG00000280350|lincRNA	-2.14673	4.37981	8.75633e-08	4.55282e-07
