# Supplementary material for: HOTTIP Functions as a Key Candidate Biomarker in Head and Neck Squamous Cell Carcinoma by Integrated Bioinformatic Analysis
Source: Biomed Res Int. 2019 Mar 26;2019:5450617. doi: 10.1155/2019/5450617 (PMC6457310; doi:10.1155/2019/5450617)
Supplement: Supplementary Materials — Supplementary Figure 1. The differential expressions of RNAs in head and neck squamous cell carcinoma. Volcano plots: (A) mRNAs; (B) lncRNAs; (C) miRNAs. Heatmaps: (D) mRNAs; (E) lncRNAs; (F) miRNAs. In the heatmaps, the X-axis represents samples and the Y-axis represents RNAs. Red denotes significant upregulation and green denotes significant downregulation (fold changes >2, adjusted P value <0.05). Supplementary Figure 2. GO enrichment and KEGG pathway analysis of the differentially expressed genes. Red denotes upregulated genes, green represents downregulated genes, and no color represents expanded genes. Supplementary Figure 3. Kaplan–Meier survival curves of differentially expressed mRNAs (A), lncRNAs (B–N), and miRNAs (O) involved in the HNSCC-specific ceRNA network. Supplementary Figure 4. Time-dependent ROC curves of the RNA signatures derived from the ceRNA network for predicting 1-year, 3-year, 5-year, and 10-year survival of HNSCC patients in the TCGA dataset. Supplementary Figure 5. HOTTIP expression and its prognostic value in multiple cancers in TCGA database. (A) HOTTIP expression profiling in multiple cancers in TCGA database. The green indicates downregulated and red indicates upregulated. (B) HOTTIP showed prognostic value in lung squamous cell carcinoma and kidney renal clear cell carcinoma. Supplementary Table 1. Differentially expressed mRNAs, lncRNAs, and miRNAs involved in the ceRNA network. Supplementary Table 2. Prognostic value of the differentially expressed mRNAs, lncRNAs, and miRNAs involved in the ceRNA network by univariate Cox regression analysis. Supplementary Table 3. Establishment of multifactor prognostic model by multivariate Cox analysis based on mRNAs, lncRNAs, and miRNAs expression involved in the ceRNA network. Supplementary File 1. differentially expressed mRNAs.xlsx. Supplementary File 2. differentially expressed lncRNAs.xlsx. Supplementary File 3. differentially expressed miRNAs.xlsx. Supplementary File 4. lncRNA_miRNA pai [file 5450617.f1.zip › New folder/Supplementary File 4. lncRNA_miRNA pair.xlsx]

## Sheet: lncRNA_miRNA
lncRNA	miRNA
LINC00525	hsa-mir-301b
LINC00525	hsa-mir-31
PART1	hsa-mir-301b
PART1	hsa-mir-195
PART1	hsa-mir-206
PART1	hsa-mir-211
PART1	hsa-mir-31
C20orf166-AS1	hsa-mir-301b
C20orf166-AS1	hsa-mir-375
AL357153.1	hsa-mir-301b
AL357153.1	hsa-mir-206
AL357153.1	hsa-mir-31
AP002478.1	hsa-mir-503
AP002478.1	hsa-mir-195
LINC00314	hsa-mir-211
WT1-AS	hsa-mir-503
WT1-AS	hsa-mir-195
WT1-AS	hsa-mir-206
WT1-AS	hsa-mir-31
WT1-AS	hsa-mir-375
LINC00221	hsa-mir-301b
LINC00221	hsa-mir-211
LINC00221	hsa-mir-31
AC009093.1	hsa-mir-195
AC009093.1	hsa-mir-31
AL360004.1	hsa-mir-503
AL360004.1	hsa-mir-195
AL360004.1	hsa-mir-211
AC004832.1	hsa-mir-31
MUC19	hsa-mir-503
MUC19	hsa-mir-301b
MUC19	hsa-mir-195
MUC19	hsa-mir-206
MUC19	hsa-mir-211
MUC19	hsa-mir-31
MUC19	hsa-mir-375
AL035696.1	hsa-mir-210
AL035696.1	hsa-mir-31
AL035696.1	hsa-mir-375
ADARB2-AS1	hsa-mir-503
ADARB2-AS1	hsa-mir-195
LINC00487	hsa-mir-211
LINC00487	hsa-mir-31
AP000525.1	hsa-mir-503
AP000525.1	hsa-mir-31
AL163952.1	hsa-mir-211
SFTA1P	hsa-mir-503
SFTA1P	hsa-mir-195
SFTA1P	hsa-mir-206
SFTA1P	hsa-mir-211
MIAT	hsa-mir-503
MIAT	hsa-mir-301b
MIAT	hsa-mir-195
MIAT	hsa-mir-206
MIAT	hsa-mir-211
NAALADL2-AS2	hsa-mir-206
LINC00355	hsa-mir-503
LINC00355	hsa-mir-195
DNMBP-AS1	hsa-mir-206
HOTAIR	hsa-mir-301b
HOTAIR	hsa-mir-206
HOTAIR	hsa-mir-211
HOTAIR	hsa-mir-375
SRGAP3-AS2	hsa-mir-206
HCG22	hsa-mir-195
HCG22	hsa-mir-31
LINC00452	hsa-mir-503
LINC00452	hsa-mir-195
LINC00452	hsa-mir-206
LINC00452	hsa-mir-211
SACS-AS1	hsa-mir-503
LINC00443	hsa-mir-301b
LINC00443	hsa-mir-211
FAM41C	hsa-mir-503
FAM41C	hsa-mir-206
FAM41C	hsa-mir-31
ERVMER61-1	hsa-mir-211
AL161645.1	hsa-mir-206
AL161645.1	hsa-mir-211
LINC00486	hsa-mir-211
LINC00486	hsa-mir-31
MIR137HG	hsa-mir-31
ABCA9-AS1	hsa-mir-195
DLX6-AS1	hsa-mir-503
DLX6-AS1	hsa-mir-195
DLX6-AS1	hsa-mir-206
DLX6-AS1	hsa-mir-211
DLX6-AS1	hsa-mir-31
IDI2-AS1	hsa-mir-195
IDI2-AS1	hsa-mir-211
ERVH48-1	hsa-mir-301b
ERVH48-1	hsa-mir-206
ZFY-AS1	hsa-mir-206
ZFY-AS1	hsa-mir-211
ZFY-AS1	hsa-mir-31
ZFY-AS1	hsa-mir-375
LINC00460	hsa-mir-503
LINC00460	hsa-mir-206
LINC00284	hsa-mir-503
LINC00284	hsa-mir-195
POU6F2-AS2	hsa-mir-375
LINC00330	hsa-mir-503
LINC00330	hsa-mir-301b
LINC00330	hsa-mir-195
LINC00330	hsa-mir-206
LINC00330	hsa-mir-211
TSPEAR-AS1	hsa-mir-195
TSPEAR-AS1	hsa-mir-210
TM4SF19-AS1	hsa-mir-206
TM4SF19-AS1	hsa-mir-211
ATP13A5-AS1	hsa-mir-375
AC006372.1	hsa-mir-375
AC112721.1	hsa-mir-503
AC112721.1	hsa-mir-195
AL162427.1	hsa-mir-301b
AL356056.1	hsa-mir-301b
AL356056.1	hsa-mir-31
LSAMP-AS1	hsa-mir-375
AP000438.1	hsa-mir-301b
ADAMTS9-AS1	hsa-mir-301b
ADAMTS9-AS1	hsa-mir-31
ADAMTS9-AS2	hsa-mir-301b
ADAMTS9-AS2	hsa-mir-211
ADAMTS9-AS2	hsa-mir-31
ADAMTS9-AS2	hsa-mir-375
AC078778.1	hsa-mir-301b
AL132855.1	hsa-mir-210
AL139002.1	hsa-mir-301b
AL139002.1	hsa-mir-210
HOTTIP	hsa-mir-301b
HOTTIP	hsa-mir-195
HOTTIP	hsa-mir-206
HOTTIP	hsa-mir-211
HOTTIP	hsa-mir-31
LINC00461	hsa-mir-503
LINC00461	hsa-mir-195
LINC00461	hsa-mir-211
LINC00461	hsa-mir-210
LINC00461	hsa-mir-31
ALDH1L1-AS2	hsa-mir-301b
ALDH1L1-AS2	hsa-mir-195
ALDH1L1-AS2	hsa-mir-210
AL139147.1	hsa-mir-195
AL139147.1	hsa-mir-206
AL139147.1	hsa-mir-375
AC128709.1	hsa-mir-503
AC128709.1	hsa-mir-195
AC128709.1	hsa-mir-211
LINC00491	hsa-mir-211
LINC00492	hsa-mir-503
LINC00492	hsa-mir-195
ANO1-AS2	hsa-mir-206
ANO1-AS2	hsa-mir-211
ANO1-AS2	hsa-mir-375
RRM1-AS1	hsa-mir-206
C8orf49	hsa-mir-503
C8orf49	hsa-mir-301b
C8orf49	hsa-mir-195
C8orf49	hsa-mir-375
RMST	hsa-mir-301b
RMST	hsa-mir-195
RMST	hsa-mir-206
RMST	hsa-mir-211
RMST	hsa-mir-31
RMST	hsa-mir-375
NOVA1-AS1	hsa-mir-31
LINC00520	hsa-mir-503
LINC00520	hsa-mir-195
LINC00520	hsa-mir-211
LINC00520	hsa-mir-31
LINC00520	hsa-mir-375
LINC00524	hsa-mir-211
LINC00052	hsa-mir-31
